# Supplementary material for: 4-Amino­benzoic acid–1,2-bis­(4-pyrid­yl)ethane (2/1)
Source: Acta Crystallogr Sect E Struct Rep Online. 2010 Jun 5;66(Pt 7):o1551. doi: 10.1107/S1600536810020337 (PMC3006685; doi:10.1107/S1600536810020337)
Supplement: Supplementary file 2 [file e-66-o1551-Isup2.hkl]

#
# h,k,l, Fc-squared, Fo-squared, sigma(Fo-squared) and status flag
#
data_I
_shelx_title ' 912m in P2(1)/c'
_shelx_refln_list_code          4
_shelx_F_calc_maximum      161.55
_exptl_crystal_F_000       480.00
_reflns_d_resolution_high  0.8090
 
loop_
 _symmetry_equiv_pos_as_xyz
 'x, y, z'
 '-x, y+1/2, -z+1/2'
 '-x, -y, -z'
 'x, -y-1/2, z-1/2'
 
_cell_length_a     7.3556
_cell_length_b    23.2304
_cell_length_c     7.9373
_cell_angle_alpha  90.000
_cell_angle_beta  115.579
_cell_angle_gamma  90.000
 
_shelx_F_squared_multiplier     1.000
 
loop_
 _refln_index_h
 _refln_index_k
 _refln_index_l
 _refln_F_squared_calc
 _refln_F_squared_meas
 _refln_F_squared_sigma
 _refln_observed_status
   1   0   0     1736.18     1486.99     12.29 o
   2   0   0     3187.36     2974.81     91.18 o
   3   0   0     5832.12     6251.71     30.95 o
   4   0   0       27.38       30.30      1.24 o
   5   0   0      152.56      151.40      4.74 o
   6   0   0        6.18        4.78      1.54 o
   7   0   0       20.55       17.31      2.64 o
   8   0   0       14.76       21.50      3.22 o
   1   1   0        4.49        5.79      0.36 o
   2   1   0       79.03       70.21      1.35 o
   3   1   0      973.70     1112.27      8.51 o
   4   1   0      107.14      116.32      1.50 o
   5   1   0       15.76       16.54      1.49 o
   6   1   0       13.84       14.52      1.61 o
   7   1   0       15.82       13.98      1.74 o
   8   1   0        0.92        1.16      1.21 o
   0   2   0      120.57       65.05      1.19 o
   1   2   0       34.09       36.38      1.54 o
   2   2   0       14.28       11.93      0.58 o
   3   2   0      295.37      323.90      5.79 o
   4   2   0      195.88      210.23      2.24 o
   5   2   0      201.15      189.61      5.39 o
   6   2   0        5.95        5.13      1.20 o
   7   2   0        1.41        1.83      1.20 o
   8   2   0       10.52       14.75      3.43 o
   1   3   0     1826.65     1792.40      9.15 o
   2   3   0      863.26      836.26      4.94 o
   3   3   0        2.37        1.37      0.38 o
   4   3   0       55.32       53.60      1.24 o
   5   3   0      190.22      174.06      4.19 o
   6   3   0       45.01       39.30      2.98 o
   7   3   0        8.32        8.85      1.43 o
   8   3   0        6.97       12.20      3.30 o
   0   4   0      181.65      225.27      3.09 o
   1   4   0      303.37      322.97      5.37 o
   2   4   0      312.56      336.83      5.27 o
   3   4   0      108.99      103.82      1.90 o
   4   4   0      279.00      287.42      7.32 o
   5   4   0       76.23       78.39      1.69 o
   6   4   0       15.22       15.05      1.70 o
   7   4   0        2.87        4.07      1.28 o
   8   4   0        2.41        2.10      2.53 o
   1   5   0      612.37      644.10     10.22 o
   2   5   0      236.39      253.68      2.11 o
   3   5   0      339.91      376.32      6.46 o
   4   5   0        1.83        1.97      0.51 o
   5   5   0       98.05       94.51      3.85 o
   6   5   0       16.23       14.21      1.66 o
   7   5   0       10.42       10.70      1.59 o
   8   5   0        3.37        4.97      1.50 o
   0   6   0     1879.44     2147.77    177.58 o
   1   6   0       55.31       50.07      1.16 o
   2   6   0       74.92       80.27      1.82 o
   3   6   0      228.19      261.06      8.16 o
   4   6   0       36.55       36.50      1.33 o
   5   6   0      103.25       95.80      3.48 o
   6   6   0      177.10      145.51      5.26 o
   7   6   0        6.98        5.42      1.68 o
   8   6   0        1.16       -0.18      1.12 o
   1   7   0      146.93      146.74      1.85 o
   2   7   0      157.32      161.94      1.84 o
   3   7   0      573.83      656.16      5.06 o
   4   7   0       88.20       90.36      2.02 o
   5   7   0       12.13       11.25      0.98 o
   6   7   0       12.57       20.46      2.00 o
   7   7   0       18.59       14.44      1.90 o
   0   8   0      148.02       98.52      6.95 o
   1   8   0      457.96      514.29      5.90 o
   2   8   0      856.10      855.33      4.61 o
   3   8   0      215.71      243.50      5.20 o
   4   8   0        1.42        1.07      0.47 o
   5   8   0      119.69      115.22      4.66 o
   6   8   0       89.66       80.58      3.03 o
   7   8   0        4.59        3.28      2.70 o
   1   9   0      359.30      371.30      3.27 o
   2   9   0      349.06      382.83      3.55 o
   3   9   0       10.66       19.98      0.83 o
   4   9   0      121.47      130.38      5.77 o
   5   9   0        1.68        1.25      0.82 o
   6   9   0        0.89        0.48      1.10 o
   7   9   0        1.00        0.78      1.12 o
   0  10   0      843.11      802.42     34.71 o
   1  10   0       14.05       20.64      1.12 o
   2  10   0      178.96      173.04      5.35 o
   3  10   0       37.79       39.51      1.30 o
   4  10   0        0.54        1.16      0.63 o
   5  10   0        0.60       -0.72      0.72 o
   6  10   0       91.84       82.01      3.12 o
   7  10   0        5.84        5.42      1.50 o
   1  11   0        0.03       -0.14      0.43 o
   2  11   0      136.32      158.33      3.33 o
   3  11   0       44.87       47.63      1.38 o
   4  11   0        1.45        1.64      0.65 o
   5  11   0        3.53        1.57      0.92 o
   6  11   0      107.14      100.81      3.41 o
   7  11   0        3.02        4.40      1.36 o
   0  12   0      191.25      161.93      4.55 o
   1  12   0      107.20       84.16      1.87 o
   2  12   0      212.90      192.47      2.34 o
   3  12   0      233.40      228.46      4.93 o
   4  12   0      175.92      179.91      2.64 o
   5  12   0        6.08        8.23      1.59 o
   6  12   0        0.01       -0.92      1.14 o
   7  12   0       15.35       19.49      2.13 o
   1  13   0      112.86      137.02      2.10 o
   2  13   0       16.23       13.70      0.91 o
   3  13   0      182.89      191.04      3.39 o
   4  13   0       33.25       35.84      1.53 o
   5  13   0        3.26        2.53      0.97 o
   6  13   0       52.24       52.72      3.84 o
   7  13   0       11.55        9.59      1.85 o
   0  14   0      518.52      550.29      4.84 o
   1  14   0      345.46      393.81      8.75 o
   2  14   0        0.10       -0.42      0.53 o
   3  14   0       12.02       10.34      0.95 o
   4  14   0      668.89      705.49     12.42 o
   5  14   0       15.20       16.60      1.51 o
   6  14   0       38.37       34.40      2.44 o
   7  14   0        0.85        0.08      1.24 o
   1  15   0       15.55       19.46      1.08 o
   2  15   0       22.43       18.77      1.11 o
   3  15   0       78.26       80.61      2.81 o
   4  15   0      352.57      372.68     10.77 o
   5  15   0        0.56       -0.83      0.83 o
   6  15   0        4.86        4.02      1.57 o
   0  16   0      431.42      471.46      8.24 o
   1  16   0       81.87       99.25      1.89 o
   2  16   0       23.49       33.50      1.37 o
   3  16   0        4.11        4.11      0.82 o
   4  16   0      136.34      134.42      3.02 o
   5  16   0        4.01        2.12      1.01 o
   6  16   0        1.47        0.37      1.27 o
   1  17   0       60.03       62.05      1.58 o
   2  17   0       90.49       85.89      2.65 o
   3  17   0       89.87       90.73      3.38 o
   4  17   0       16.86       22.64      1.45 o
   5  17   0        8.14        5.78      1.24 o
   6  17   0        2.18        0.70      1.20 o
   0  18   0        1.69       -0.55      1.44 o
   1  18   0        6.29       11.66      1.26 o
   2  18   0       26.85       18.51      1.22 o
   3  18   0       16.74       20.00      1.32 o
   4  18   0        7.13        5.93      0.97 o
   5  18   0        2.41        1.13      1.05 o
   6  18   0        0.68       -0.04      1.26 o
   1  19   0       53.89       50.41      1.94 o
   2  19   0        1.36        0.44      0.69 o
   3  19   0       69.36       73.16      2.05 o
   4  19   0        0.43        1.20      0.77 o
   5  19   0        9.31       12.28      1.70 o
   6  19   0       13.25       10.42      2.57 o
   0  20   0       81.75       73.40      3.87 o
   1  20   0        6.50        9.97      1.66 o
   2  20   0        3.64       -0.11      0.90 o
   3  20   0        5.96        5.70      1.02 o
   4  20   0        2.59        4.73      0.97 o
   5  20   0        3.07        5.04      1.28 o
   1  21   0       37.51       37.33      1.82 o
   2  21   0       25.93       22.98      1.65 o
   3  21   0       10.67       11.37      1.21 o
   4  21   0        0.02       -0.73      0.73 o
   5  21   0        1.21       -0.94      0.99 o
   0  22   0        0.02        0.63      1.46 o
   1  22   0        1.26       -0.33      1.05 o
   2  22   0       22.38       24.40      1.69 o
   3  22   0        1.15        1.06      0.93 o
   4  22   0        1.48        0.59      0.89 o
   5  22   0        2.94        3.59      1.22 o
   1  23   0        8.35        7.03      1.55 o
   2  23   0       44.85       46.69      4.98 o
   3  23   0        7.33        7.69      1.37 o
   4  23   0       12.81       16.21      1.67 o
   0  24   0        0.09       -0.02      1.51 o
   1  24   0        6.33        7.72      1.59 o
   2  24   0       16.36       17.31      1.64 o
   3  24   0        3.03        3.10      1.11 o
   4  24   0        0.09       -0.04      1.39 o
   1  25   0        7.89       13.36      1.87 o
   2  25   0       35.18       39.43      2.92 o
   3  25   0        0.20       -0.54      1.10 o
   4  25   0        0.42        0.36      1.42 o
   0  26   0        7.39        7.65      2.41 o
   1  26   0        6.88        8.04      1.74 o
   2  26   0        9.23        8.13      1.38 o
   3  26   0        2.23        4.07      1.30 o
   1  27   0        0.82        0.82      1.28 o
   2  27   0        6.63        7.35      1.39 o
   0  28   0        0.02        0.67      1.71 o
   1  28   0        0.31        0.20      1.50 o
  -8   1   1        0.19       -1.00      1.00 o
  -7   1   1       11.49       12.31      1.65 o
  -6   1   1       76.91       74.95      5.69 o
  -5   1   1       87.24       84.73      2.48 o
  -4   1   1      103.67      110.95      3.77 o
  -3   1   1     1133.94     1107.41     21.04 o
  -2   1   1      170.34      162.90      5.11 o
  -1   1   1        0.10        0.08      0.27 o
   0   1   1      565.25      493.56      5.74 o
   1   1   1      135.84      121.74      4.34 o
   2   1   1      518.31      454.80      6.50 o
   3   1   1       77.39       85.01      1.64 o
   4   1   1        0.00       -0.02      0.37 o
   5   1   1        3.82        2.92      0.81 o
   6   1   1        0.23       -0.14      1.37 o
   7   1   1        9.64       11.88      1.64 o
  -8   2   1        0.56        0.74      1.62 o
  -7   2   1       12.36       11.99      1.68 o
  -6   2   1        2.25        3.63      1.15 o
  -5   2   1       33.60       33.61      1.76 o
  -4   2   1      198.27      225.51      3.18 o
  -3   2   1       31.77       35.34      1.32 o
  -2   2   1       15.43       13.88      0.74 o
  -1   2   1      537.42      525.01      4.31 o
   0   2   1       48.12       52.98      1.44 o
   1   2   1      476.69      400.50      5.28 o
   2   2   1      118.34      108.38      1.62 o
   3   2   1      365.23      445.83      8.14 o
   4   2   1       12.54       13.56      0.92 o
   5   2   1       55.80       63.08      2.04 o
   6   2   1       76.94       60.39      3.43 o
   7   2   1        3.87        4.17      1.43 o
  -8   3   1       13.97       12.34      3.15 o
  -7   3   1       43.70       38.88      2.18 o
  -6   3   1       46.29       41.66      2.04 o
  -5   3   1       87.35       86.13      2.50 o
  -4   3   1     1881.44     1962.42     10.62 o
  -3   3   1      332.45      362.36      7.14 o
  -2   3   1     1596.87     1483.96     62.11 o
  -1   3   1    12237.14    12166.31     55.60 o
   0   3   1      397.35      364.84     47.09 o
   1   3   1      883.16      869.98     16.37 o
   2   3   1      601.74      635.99      6.92 o
   3   3   1      180.60      198.13      2.49 o
   4   3   1      251.84      259.06      5.38 o
   5   3   1       38.76       35.29      2.08 o
   6   3   1       14.70       14.67      2.54 o
   7   3   1        0.32        0.14      0.98 o
  -8   4   1        9.37       11.84      2.37 o
  -7   4   1        6.16        9.73      2.15 o
  -6   4   1        1.62        2.63      1.08 o
  -5   4   1       41.06       47.00      2.01 o
  -4   4   1       50.92       51.49      1.14 o
  -3   4   1       12.97       12.56      0.65 o
  -2   4   1      107.66      143.52      3.01 o
  -1   4   1    17412.40    17703.48     60.35 o
   0   4   1     6109.76     4097.78     25.93 o
   1   4   1       13.29       15.06      0.77 o
   2   4   1     2834.22     3002.08     44.68 o
   3   4   1      257.40      253.32      7.22 o
   4   4   1        5.41        4.47      0.65 o
   5   4   1      249.04      269.74     10.15 o
   6   4   1       32.20       29.23      1.90 o
   7   4   1       14.85       12.90      1.76 o
  -8   5   1        0.43       -0.61      1.00 o
  -7   5   1        1.88        2.48      1.29 o
  -6   5   1      184.67      170.76      5.06 o
  -5   5   1        7.81       10.31      1.23 o
  -4   5   1        0.14        0.26      0.41 o
  -3   5   1      178.20      198.72      2.95 o
  -2   5   1      106.17      104.80      2.03 o
  -1   5   1      914.15      922.83      6.69 o
   0   5   1     2963.85     3140.52     87.29 o
   1   5   1      959.22      964.56     21.10 o
   2   5   1      463.78      542.48      3.98 o
   3   5   1       80.59       94.86      1.91 o
   4   5   1       72.41       76.27      2.53 o
   5   5   1       63.72       55.52      1.47 o
   6   5   1        6.59        3.38      2.71 o
   7   5   1        0.14       -0.47      1.01 o
  -8   6   1        7.09        5.45      1.47 o
  -7   6   1        0.15        0.50      1.03 o
  -6   6   1      118.43      113.23      2.76 o
  -5   6   1       38.59       39.76      1.57 o
  -4   6   1        1.37        1.62      0.43 o
  -3   6   1      115.09      123.03      1.38 o
  -2   6   1       47.01       42.38      1.67 o
  -1   6   1     2233.24     2227.59     35.48 o
   0   6   1      153.99      142.28      2.53 o
   1   6   1      284.45      260.75      4.69 o
   2   6   1        9.00       11.56      0.67 o
   3   6   1       54.31       44.63      1.16 o
   4   6   1       10.39        8.59      0.79 o
   5   6   1      296.46      285.26      8.44 o
   6   6   1        0.01        0.21      0.94 o
   7   6   1        1.11        1.09      1.10 o
  -8   7   1        0.38        0.03      1.33 o
  -7   7   1        2.08        0.85      1.12 o
  -6   7   1      108.53      102.59      2.53 o
  -5   7   1       60.20       63.74      2.55 o
  -4   7   1        3.69        5.32      0.56 o
  -3   7   1      614.47      660.67      6.80 o
  -2   7   1      248.62      242.77      9.34 o
  -1   7   1     2907.38     3150.44     26.75 o
   0   7   1       72.72       87.44      7.53 o
   1   7   1      559.43      579.97     13.84 o
   2   7   1        3.09        1.61      0.42 o
   3   7   1      121.64      120.76      2.53 o
   4   7   1        0.02       -0.43      0.43 o
   5   7   1      399.58      411.98     16.99 o
   6   7   1       20.37       16.00      1.87 o
   7   7   1        0.14       -1.10      1.12 o
  -8   8   1        0.05       -0.49      1.20 o
  -7   8   1        9.12       12.52      1.86 o
  -6   8   1       23.99       23.40      2.29 o
  -5   8   1      330.18      302.96      6.97 o
  -4   8   1        7.76        7.51      0.62 o
  -3   8   1       10.17       10.53      0.62 o
  -2   8   1      119.47      116.32      4.30 o
  -1   8   1        7.21        9.33      2.38 o
   0   8   1      171.32      163.94      3.18 o
   1   8   1      873.39      878.28     16.98 o
   2   8   1      865.76      916.80      5.75 o
   3   8   1      189.61      168.86      5.35 o
   4   8   1       84.55       83.64      1.85 o
   5   8   1      134.40      137.91      2.87 o
   6   8   1       12.71       11.93      2.07 o
   7   8   1        4.91        4.60      1.43 o
  -8   9   1        0.73        0.40      1.25 o
  -7   9   1        7.24        9.54      1.79 o
  -6   9   1        1.30        0.96      1.07 o
  -5   9   1        0.38        1.24      0.85 o
  -4   9   1        1.61        2.58      0.49 o
  -3   9   1      124.13      123.89      2.16 o
  -2   9   1      154.69      175.99      4.39 o
  -1   9   1     1714.85     1859.00     17.91 o
   0   9   1      281.61      311.22      6.50 o
   1   9   1      120.68      105.28      2.23 o
   2   9   1       13.98       11.74      0.98 o
   3   9   1       11.35       10.95      0.99 o
   4   9   1       74.51       69.20      4.13 o
   5   9   1       60.31       54.79      2.23 o
   6   9   1       10.99       13.55      1.78 o
   7   9   1        6.42        5.13      1.42 o
  -8  10   1        0.28        1.71      1.30 o
  -7  10   1        2.88        2.42      1.19 o
  -6  10   1        0.79        0.24      1.01 o
  -5  10   1       58.97       55.56      1.96 o
  -4  10   1      221.88      233.62      4.89 o
  -3  10   1        0.15       -0.37      0.38 o
  -2  10   1        8.58       10.43      0.95 o
  -1  10   1      414.32      486.35      7.62 o
   0  10   1      203.42      183.52     11.43 o
   1  10   1       44.20       42.05      1.58 o
   2  10   1      370.00      382.22      7.49 o
   3  10   1      178.11      192.95      2.88 o
   4  10   1       17.45       17.87      1.15 o
   5  10   1        2.61       -0.73      0.79 o
   6  10   1        1.98        0.27      1.14 o
   7  10   1        0.01       -0.69      1.14 o
  -7  11   1       22.39       21.67      2.68 o
  -6  11   1        0.25        0.49      1.01 o
  -5  11   1      320.80      324.78     11.26 o
  -4  11   1        3.15        1.85      0.66 o
  -3  11   1        0.01        0.44      0.41 o
  -2  11   1      619.48      676.53     11.25 o
  -1  11   1       12.70       11.37      0.76 o
   0  11   1      597.35      591.82     30.96 o
   1  11   1      118.11      137.50      3.93 o
   2  11   1       20.91       22.70      1.50 o
   3  11   1        5.88        9.01      0.96 o
   4  11   1       99.30      102.10      2.65 o
   5  11   1        0.14       -0.91      0.91 o
   6  11   1        1.56       -0.43      1.13 o
   7  11   1        6.46        7.28      1.69 o
  -7  12   1       10.03       13.47      1.96 o
  -6  12   1       33.78       31.51      2.24 o
  -5  12   1       81.69       83.14      2.44 o
  -4  12   1       45.64       50.54      1.49 o
  -3  12   1      292.78      280.40      2.87 o
  -2  12   1       32.49       30.54      1.59 o
  -1  12   1      254.84      271.46      8.88 o
   0  12   1      385.41      404.37      3.82 o
   1  12   1      130.34      145.93      5.00 o
   2  12   1      242.92      267.26      4.73 o
   3  12   1        0.34        0.61      0.70 o
   4  12   1        0.16       -0.67      0.67 o
   5  12   1       39.70       37.29      1.90 o
   6  12   1       25.20       26.12      2.28 o
   7  12   1        0.73       -0.09      1.32 o
  -7  13   1        3.49        0.03      1.29 o
  -6  13   1        2.46        1.97      1.21 o
  -5  13   1       20.97       21.54      1.60 o
  -4  13   1       73.84       74.99      2.36 o
  -3  13   1        0.47        0.15      0.53 o
  -2  13   1        8.02        8.59      0.76 o
  -1  13   1      333.56      416.61      3.30 o
   0  13   1      216.52      273.33     23.27 o
   1  13   1        0.00        0.70      0.66 o
   2  13   1       95.90       97.98      3.08 o
   3  13   1      279.02      290.74      3.81 o
   4  13   1       28.82       25.44      1.40 o
   5  13   1       28.90       25.70      1.80 o
   6  13   1        0.02       -0.78      1.10 o
  -7  14   1        9.33        8.17      1.79 o
  -6  14   1        0.19        0.71      1.15 o
  -5  14   1        5.44        5.42      1.12 o
  -4  14   1       78.58       83.77      2.15 o
  -3  14   1        5.99        6.76      0.81 o
  -2  14   1       13.91       13.41      0.91 o
  -1  14   1       28.31       34.90      1.19 o
   0  14   1       17.40       23.43      1.32 o
   1  14   1        8.24       12.45      1.05 o
   2  14   1        8.32       12.25      1.09 o
   3  14   1       36.80       34.54      1.45 o
   4  14   1        0.07       -0.16      0.70 o
   5  14   1        0.03       -0.56      0.94 o
   6  14   1        2.66        0.52      1.12 o
  -7  15   1       21.90       26.09      2.57 o
  -6  15   1        4.83        2.13      1.44 o
  -5  15   1        0.07        0.06      0.85 o
  -4  15   1      119.60      112.28      2.23 o
  -3  15   1        0.00       -0.16      0.59 o
  -2  15   1      235.61      226.13      2.69 o
  -1  15   1        2.61        1.89      0.62 o
   0  15   1      203.83      183.79      7.46 o
   1  15   1      157.79      147.83      9.79 o
   2  15   1        3.12        1.34      0.73 o
   3  15   1       52.80       54.26      2.88 o
   4  15   1        0.51        0.39      0.73 o
   5  15   1        2.71        2.73      1.06 o
   6  15   1       11.88       10.67      1.87 o
  -7  16   1       18.72       23.00      5.69 o
  -6  16   1        0.31       -0.47      1.16 o
  -5  16   1        0.00       -0.41      0.86 o
  -4  16   1       73.70       75.54      1.94 o
  -3  16   1       23.78       24.24      1.67 o
  -2  16   1        7.78        9.75      0.92 o
  -1  16   1       53.25       55.84      4.05 o
   0  16   1       23.37       24.02      1.82 o
   1  16   1       38.84       46.21      2.50 o
   2  16   1       77.72       74.41      2.15 o
   3  16   1       36.85       45.58      1.92 o
   4  16   1       12.84       18.51      1.35 o
   5  16   1        2.48        1.06      1.01 o
   6  16   1        0.68        0.93      1.30 o
  -6  17   1        0.91       -1.07      1.26 o
  -5  17   1        0.81        0.08      0.96 o
  -4  17   1        1.08        0.91      0.79 o
  -3  17   1       57.75       61.01      1.83 o
  -2  17   1        9.68        9.41      1.08 o
  -1  17   1        1.52        0.91      0.79 o
   0  17   1       36.87       43.11      2.31 o
   1  17   1       36.13       34.35      1.63 o
   2  17   1        3.13        2.14      0.88 o
   3  17   1       61.49       69.10      2.61 o
   4  17   1       20.28       21.97      1.45 o
   5  17   1        0.57        0.29      1.04 o
   6  17   1        5.42        4.49      1.68 o
  -6  18   1        1.83       -0.18      1.12 o
  -5  18   1       19.05       19.51      1.69 o
  -4  18   1       19.25       21.41      1.39 o
  -3  18   1        3.97        4.72      0.84 o
  -2  18   1       32.12       32.83      1.35 o
  -1  18   1       56.22       62.76      2.00 o
   0  18   1       39.66       36.72      2.21 o
   1  18   1      156.89      155.20      3.38 o
   2  18   1        7.63        8.59      1.01 o
   3  18   1      307.86      307.44      5.55 o
   4  18   1        2.10        1.75      0.85 o
   5  18   1        5.41        4.52      1.17 o
  -6  19   1        0.83        0.18      1.41 o
  -5  19   1        3.04        1.28      1.05 o
  -4  19   1       59.96       65.49      3.74 o
  -3  19   1        6.45        4.91      0.88 o
  -2  19   1        6.68        7.10      1.11 o
  -1  19   1        0.42        0.02      0.84 o
   0  19   1       13.52       18.40      1.90 o
   1  19   1       35.69       35.24      1.76 o
   2  19   1        2.16        2.65      0.85 o
   3  19   1       96.22      105.21      2.58 o
   4  19   1        0.04        1.04      0.84 o
   5  19   1        0.41       -0.04      1.02 o
  -6  20   1        1.02        0.65      1.53 o
  -5  20   1        0.92       -0.69      0.91 o
  -4  20   1       62.29       61.76      3.64 o
  -3  20   1        6.54        6.71      1.01 o
  -2  20   1       65.06       69.98      2.27 o
  -1  20   1        4.73        5.77      1.33 o
   0  20   1        2.00        2.90      1.14 o
   1  20   1        1.35        1.54      0.90 o
   2  20   1       74.94       77.73      2.09 o
   3  20   1        6.55        5.37      1.11 o
   4  20   1        1.87        1.61      0.93 o
   5  20   1       14.00       11.96      1.61 o
  -5  21   1        0.00        0.20      1.02 o
  -4  21   1        0.01       -0.07      0.78 o
  -3  21   1       14.53       11.19      1.51 o
  -2  21   1       77.07       81.58      3.45 o
  -1  21   1        2.91        1.35      1.09 o
   0  21   1        4.16        2.57      1.27 o
   1  21   1      144.70      149.73      9.77 o
   2  21   1        0.80        0.69      1.08 o
   3  21   1       27.20       26.03      2.12 o
   4  21   1       12.64       13.11      1.33 o
   5  21   1        6.50        7.60      1.52 o
  -5  22   1        5.34        4.94      1.33 o
  -4  22   1        0.01       -1.17      1.17 o
  -3  22   1        0.02        0.73      0.90 o
  -2  22   1        0.49        0.47      0.91 o
  -1  22   1       13.40        9.75      1.65 o
   0  22   1        0.28        0.29      1.12 o
   1  22   1       46.84       48.52      2.09 o
   2  22   1        3.57        3.42      1.15 o
   3  22   1       14.20       15.33      1.39 o
   4  22   1        7.60        7.55      1.23 o
  -5  23   1        0.27       -0.68      1.34 o
  -4  23   1        3.89        3.09      2.08 o
  -3  23   1       12.96       17.63      1.61 o
  -2  23   1        8.90        9.72      1.76 o
  -1  23   1        0.08        0.79      1.10 o
   0  23   1        1.21        3.40      1.31 o
   1  23   1        7.75        8.41      1.59 o
   2  23   1        0.01       -0.04      1.06 o
   3  23   1        3.01        3.62      1.20 o
   4  23   1        1.36        2.37      1.05 o
  -4  24   1        2.28        2.33      1.45 o
  -3  24   1        0.42        0.25      0.95 o
  -2  24   1        3.43        3.01      1.12 o
  -1  24   1        6.00        4.45      1.41 o
   0  24   1        0.58        0.00      2.07 o
   1  24   1        4.06        3.07      1.93 o
   2  24   1       44.04       47.11      2.26 o
   3  24   1        2.02        1.39      1.09 o
   4  24   1        0.12        0.86      1.32 o
  -4  25   1        0.39       -1.20      1.20 o
  -3  25   1        5.14        4.72      1.22 o
  -2  25   1        0.82        1.18      1.13 o
  -1  25   1        1.44        3.32      2.08 o
   0  25   1        9.84        7.93      1.61 o
   1  25   1        0.60       -1.07      1.79 o
   2  25   1        7.49        6.13      1.31 o
   3  25   1        0.43        1.69      1.36 o
  -3  26   1        4.46        4.54      1.32 o
  -2  26   1        0.12        1.00      1.05 o
  -1  26   1        7.15        7.89      1.70 o
   0  26   1        1.55        0.89      1.36 o
   1  26   1        0.11        0.76      1.27 o
   2  26   1       13.26       11.13      1.58 o
  -3  27   1        9.56       12.04      2.32 o
  -2  27   1        4.16        1.89      1.33 o
  -1  27   1        4.51        5.29      1.54 o
   0  27   1        3.52        4.19      1.41 o
   1  27   1        8.00        5.93      1.84 o
   2  27   1        7.71        4.65      1.33 o
  -2  28   1        3.28        2.34      1.44 o
  -1  28   1        1.67        0.02      2.07 o
   0  28   1        0.02       -0.94      1.21 o
   1  28   1        0.11       -0.68      1.40 o
  -8   0   2        3.26        1.99      1.78 o
  -7   0   2        0.05        0.72      1.51 o
  -5   0   2       42.05       47.76      3.00 o
  -4   0   2      309.16      315.27      5.84 o
  -3   0   2      485.10      489.05      6.72 o
  -2   0   2       21.27       22.84      2.98 o
  -1   0   2    26099.78    21603.23    124.80 o
   0   0   2        5.95        5.74      0.74 o
   1   0   2       63.39       56.88      2.26 o
   2   0   2     2353.87     2452.21     19.19 o
   3   0   2      131.27      124.07      4.01 o
   4   0   2      571.37      547.49      6.44 o
   5   0   2       80.80       85.04      6.07 o
   6   0   2       10.91        9.36      2.17 o
   7   0   2       20.86       22.57      3.08 o
  -8   1   2       17.72       16.54      2.77 o
  -7   1   2        0.86        0.83      1.09 o
  -6   1   2       71.89       73.19      2.64 o
  -5   1   2       74.73       86.13      3.87 o
  -4   1   2      133.59      127.96      5.04 o
  -3   1   2       43.79       54.25      4.45 o
  -2   1   2      162.94      162.65      5.57 o
  -1   1   2     5982.01     4977.36     65.28 o
   0   1   2       49.76       51.32      1.72 o
   1   1   2       55.87       60.52      1.61 o
   2   1   2       98.12      109.58      1.91 o
   3   1   2        0.98        0.28      0.54 o
   4   1   2       18.26       17.57      1.11 o
   5   1   2        5.80        6.15      0.82 o
   6   1   2        0.39        0.19      0.88 o
   7   1   2        3.71        3.73      1.43 o
  -8   2   2        0.00       -0.40      1.06 o
  -7   2   2       18.78       23.47      1.97 o
  -6   2   2      104.27      103.75      3.06 o
  -5   2   2       23.66       28.09      1.73 o
  -4   2   2       12.85       15.41      0.88 o
  -3   2   2       88.99       99.75      4.74 o
  -2   2   2      277.89      258.39      3.79 o
  -1   2   2      133.12      119.66      3.40 o
   0   2   2     1995.10     1786.10     10.59 o
   1   2   2       88.54       93.42      1.96 o
   2   2   2      107.55      111.28      3.93 o
   3   2   2       27.08       28.27      1.33 o
   4   2   2      199.30      213.49      5.73 o
   5   2   2        4.62        3.91      0.73 o
   6   2   2        0.47        0.02      0.96 o
   7   2   2        3.04        5.12      2.08 o
  -8   3   2        3.99        3.75      1.51 o
  -7   3   2       31.67       29.26      2.00 o
  -6   3   2       19.01       22.25      1.82 o
  -5   3   2      103.00       99.76      2.76 o
  -4   3   2      447.99      450.65      6.85 o
  -3   3   2        0.96        2.87      0.73 o
  -2   3   2      955.89     1027.29     12.40 o
  -1   3   2     8240.37     7221.34     86.92 o
   0   3   2      351.78      347.34      2.39 o
   1   3   2     1701.05     1654.90     26.67 o
   2   3   2      770.92      757.69      5.24 o
   3   3   2      224.54      238.83      4.93 o
   4   3   2      398.71      426.84      5.73 o
   5   3   2        7.52        8.89      0.84 o
   6   3   2        2.75        2.27      1.17 o
   7   3   2       10.40       13.85      1.89 o
  -8   4   2        4.07        6.94      1.53 o
  -7   4   2        6.36       10.01      1.65 o
  -6   4   2      276.68      271.58      6.48 o
  -5   4   2      455.04      479.36     16.76 o
  -4   4   2        4.08        4.07      0.72 o
  -3   4   2        2.05        3.33      0.34 o
  -2   4   2     4992.15     5030.56     54.76 o
  -1   4   2     2236.77     2025.03     16.68 o
   0   4   2      963.75      890.96      7.70 o
   1   4   2       43.25       51.29      1.22 o
   2   4   2       53.00       57.17      1.46 o
   3   4   2       26.97       26.11      1.24 o
   4   4   2      135.24      130.89      3.62 o
   5   4   2       28.18       25.22      1.37 o
   6   4   2       19.87       20.66      1.95 o
   7   4   2       12.37       18.22      2.07 o
  -8   5   2        4.98        6.30      1.21 o
  -7   5   2        0.37        1.16      1.23 o
  -6   5   2        1.11        1.50      1.15 o
  -5   5   2       40.75       29.80      2.21 o
  -4   5   2      432.49      405.63     29.14 o
  -3   5   2      204.46      263.25      3.24 o
  -2   5   2     3367.37     3283.00     42.34 o
  -1   5   2       23.49       22.59      0.83 o
   0   5   2      391.54      375.95      7.94 o
   1   5   2      216.48      232.41      9.05 o
   2   5   2       48.04       62.41      1.50 o
   3   5   2      142.24      131.77      4.06 o
   4   5   2        0.18       -0.04      0.62 o
   5   5   2      158.20      133.93      2.78 o
   6   5   2        0.14        0.72      1.06 o
   7   5   2        5.92        4.75      1.45 o
  -8   6   2        0.01        1.15      1.21 o
  -7   6   2        0.21       -0.67      0.81 o
  -6   6   2        0.11        0.39      0.80 o
  -5   6   2       29.57       28.54      1.44 o
  -4   6   2      121.77      126.93      2.42 o
  -3   6   2       64.13       73.10      2.58 o
  -2   6   2      179.06      226.13      4.46 o
  -1   6   2      669.46      708.98     10.14 o
   0   6   2      115.33      125.53      2.56 o
   1   6   2      181.03      224.37      4.02 o
   2   6   2      123.66      160.52      2.84 o
   3   6   2        5.84        5.95      0.84 o
   4   6   2        0.00       -0.26      0.57 o
   5   6   2      117.78       98.23      4.35 o
   6   6   2        3.67        2.64      1.21 o
   7   6   2        0.15       -0.52      2.08 o
  -8   7   2        2.64        1.20      1.30 o
  -7   7   2        5.83        3.78      1.31 o
  -6   7   2       31.45       30.27      1.61 o
  -5   7   2        7.89       10.33      1.05 o
  -4   7   2       40.49       45.02      0.99 o
  -3   7   2      752.61      828.43     13.37 o
  -2   7   2      342.65      336.75      5.70 o
  -1   7   2      258.28      266.15      4.90 o
   0   7   2       34.63       32.29      1.04 o
   1   7   2     1109.44     1144.30      6.81 o
   2   7   2      234.75      250.75      3.03 o
   3   7   2      230.41      225.34      4.30 o
   4   7   2        0.24       -0.63      0.71 o
   5   7   2       92.13      102.23      4.69 o
   6   7   2       12.21       10.68      1.70 o
  -8   8   2        1.87        1.07      1.28 o
  -7   8   2        7.36        5.79      1.38 o
  -6   8   2       14.34       14.62      3.36 o
  -5   8   2       10.52       11.93      1.17 o
  -4   8   2        0.05       -0.19      0.37 o
  -3   8   2        6.16        5.94      0.55 o
  -2   8   2      351.19      345.03      4.13 o
  -1   8   2       65.25       63.90      1.69 o
   0   8   2      521.33      494.28      4.43 o
   1   8   2      895.38      976.38     23.07 o
   2   8   2      609.51      644.76     22.05 o
   3   8   2        8.70        9.13      0.99 o
   4   8   2      131.09      140.84      3.72 o
   5   8   2       78.93       86.43      2.22 o
   6   8   2        2.78        1.65      1.33 o
  -8   9   2        1.62        3.66      1.48 o
  -7   9   2       44.13       36.88      3.17 o
  -6   9   2       41.81       36.00      2.13 o
  -5   9   2      104.53      103.93      2.27 o
  -4   9   2        1.93        3.10      0.52 o
  -3   9   2       59.39       65.41      1.19 o
  -2   9   2      399.36      480.27      8.17 o
  -1   9   2       49.02       42.81      0.95 o
   0   9   2        6.16       12.96      0.87 o
   1   9   2      169.96      206.71      2.68 o
   2   9   2       77.77       86.28      3.30 o
   3   9   2       45.82       41.59      1.94 o
   4   9   2      211.54      220.50      3.51 o
   5   9   2      124.67      115.63      3.45 o
   6   9   2        0.11        0.08      1.11 o
  -8  10   2       15.47       15.12      2.08 o
  -7  10   2        3.39        3.44      1.27 o
  -6  10   2      107.93      101.85      3.26 o
  -5  10   2      115.23      100.17      2.94 o
  -4  10   2       20.75       24.21      0.94 o
  -3  10   2        8.62       14.08      0.95 o
  -2  10   2      958.79      949.11      7.01 o
  -1  10   2      208.40      233.78      3.68 o
   0  10   2      202.79      202.96      8.81 o
   1  10   2      155.60      183.51      4.23 o
   2  10   2        7.63       10.41      0.92 o
   3  10   2       70.65       70.00      2.01 o
   4  10   2       27.96       26.62      2.35 o
   5  10   2        0.02        0.55      0.84 o
   6  10   2        0.03        0.22      1.21 o
  -8  11   2        0.92       -0.10      1.38 o
  -7  11   2        2.34        2.07      1.20 o
  -6  11   2        0.29       -0.43      1.06 o
  -5  11   2       23.45       21.59      1.49 o
  -4  11   2        0.97        0.79      0.50 o
  -3  11   2       67.30       71.12      2.63 o
  -2  11   2      614.16      632.92      5.80 o
  -1  11   2      186.81      183.73      3.10 o
   0  11   2      264.64      275.73      3.17 o
   1  11   2      206.20      210.03      2.84 o
   2  11   2       21.72       17.71      1.19 o
   3  11   2      199.98      209.48      4.41 o
   4  11   2       14.85       11.66      1.25 o
   5  11   2      134.69      126.75      2.69 o
   6  11   2       13.72       18.36      2.14 o
  -8  12   2       22.96       28.13      5.75 o
  -7  12   2        7.25        7.35      1.69 o
  -6  12   2        0.48        0.18      1.11 o
  -5  12   2      188.83      203.95      6.85 o
  -4  12   2       44.65       54.64      1.48 o
  -3  12   2      116.66      116.74      3.42 o
  -2  12   2      160.87      198.61      3.20 o
  -1  12   2       81.92       94.63      2.21 o
   0  12   2       75.36       75.94      1.78 o
   1  12   2        1.11        0.58      0.60 o
   2  12   2       41.12       47.68      1.70 o
   3  12   2      100.72      102.36      2.97 o
   4  12   2       12.33       13.33      1.35 o
   5  12   2        0.04       -0.02      0.79 o
   6  12   2        3.55        1.81      1.26 o
  -7  13   2       19.75       23.10      5.01 o
  -6  13   2        0.00       -0.04      1.04 o
  -5  13   2      126.91      122.43      5.59 o
  -4  13   2       85.44       99.39      2.45 o
  -3  13   2       12.84       14.97      0.99 o
  -2  13   2       17.23       19.81      1.01 o
  -1  13   2        1.50        3.34      0.59 o
   0  13   2        3.60        4.58      0.74 o
   1  13   2        0.47        0.55      0.77 o
   2  13   2       47.64       47.78      1.73 o
   3  13   2      221.31      226.17      9.83 o
   4  13   2       12.23       10.33      1.20 o
   5  13   2        3.06        3.29      1.10 o
   6  13   2        6.83        8.96      1.80 o
  -7  14   2        2.78        1.86      1.28 o
  -6  14   2        1.16       -0.59      1.04 o
  -5  14   2       92.09       88.76      4.38 o
  -4  14   2        0.08       -0.48      0.58 o
  -3  14   2        2.62        2.21      0.65 o
  -2  14   2      230.67      225.04      3.46 o
  -1  14   2       88.79       99.39      2.76 o
   0  14   2       19.94       18.54      1.22 o
   1  14   2        2.69        2.84      0.77 o
   2  14   2       13.13       12.57      1.18 o
   3  14   2      135.84      140.77      2.92 o
   4  14   2        2.41        1.51      0.85 o
   5  14   2        3.07        1.03      1.00 o
   6  14   2        5.35        6.87      1.81 o
  -7  15   2        2.59        3.29      1.39 o
  -6  15   2        0.45       -0.60      1.17 o
  -5  15   2       56.54       53.30      4.74 o
  -4  15   2       11.86       15.62      1.14 o
  -3  15   2        0.45        0.10      0.60 o
  -2  15   2        5.97        5.51      0.78 o
  -1  15   2      144.86      161.08      2.12 o
   0  15   2      121.49       97.75     11.83 o
   1  15   2       24.53       24.37      1.71 o
   2  15   2        4.79        4.12      0.94 o
   3  15   2       85.33       87.44      2.46 o
   4  15   2        5.47        6.90      1.08 o
   5  15   2        0.09        0.26      1.02 o
  -7  16   2        1.62        1.51      1.50 o
  -6  16   2        0.04       -1.04      1.04 o
  -5  16   2      157.65      139.34     15.20 o
  -4  16   2       42.39       39.76      1.47 o
  -3  16   2        9.44        6.79      0.86 o
  -2  16   2      160.68      165.86      3.95 o
  -1  16   2       49.52       52.61      1.95 o
   0  16   2        0.03       -0.88      0.88 o
   1  16   2        5.10        4.72      1.30 o
   2  16   2       37.52       41.37      1.79 o
   3  16   2        5.01        3.37      1.28 o
   4  16   2       23.07       25.66      1.59 o
   5  16   2        0.60        0.07      1.04 o
  -7  17   2        0.45       -1.21      1.21 o
  -6  17   2        0.29        0.54      1.23 o
  -5  17   2       26.92       24.25      2.04 o
  -4  17   2       15.62       18.01      1.24 o
  -3  17   2       87.50       75.93      2.45 o
  -2  17   2       32.11       31.51      1.94 o
  -1  17   2        4.08        4.43      1.17 o
   0  17   2      101.91      104.58     13.73 o
   1  17   2      106.90      100.33      2.45 o
   2  17   2       95.66       90.47      2.57 o
   3  17   2       31.99       28.33      1.71 o
   4  17   2       19.91       22.65      1.60 o
   5  17   2        0.23        0.45      1.03 o
  -6  18   2        7.00        8.63      1.99 o
  -5  18   2        0.61        2.14      1.04 o
  -4  18   2        0.09       -0.01      0.85 o
  -3  18   2        0.02       -0.48      0.71 o
  -2  18   2       73.48       74.79      3.93 o
  -1  18   2       31.75       30.42      1.57 o
   0  18   2       40.95       46.46      2.45 o
   1  18   2        7.31        7.80      1.14 o
   2  18   2        0.09       -0.52      0.92 o
   3  18   2        2.28        2.41      0.97 o
   4  18   2        3.10        1.82      0.91 o
   5  18   2        0.08       -1.02      1.02 o
  -6  19   2        9.25       10.38      1.86 o
  -5  19   2       20.61       16.46      2.32 o
  -4  19   2       16.09       19.71      2.07 o
  -3  19   2       26.04       24.41      1.59 o
  -2  19   2       12.25       14.17      1.37 o
  -1  19   2      137.06      133.61      6.80 o
   0  19   2       43.71       47.60      4.71 o
   1  19   2        6.64       10.65      1.31 o
   2  19   2      170.61      181.54      5.31 o
   3  19   2        2.94        1.99      1.02 o
   4  19   2       16.97       18.99      1.54 o
   5  19   2        5.54        7.29      1.50 o
  -6  20   2        5.13        5.59      1.78 o
  -5  20   2        0.60        0.24      1.03 o
  -4  20   2        1.40        1.80      1.02 o
  -3  20   2        2.04        0.51      0.91 o
  -2  20   2        7.89        9.09      1.60 o
  -1  20   2        1.19        0.87      1.12 o
   0  20   2       19.52       18.98      1.87 o
   1  20   2       39.22       38.39      1.86 o
   2  20   2       22.96       26.24      1.77 o
   3  20   2        8.84       11.81      1.26 o
   4  20   2        1.56        1.32      0.95 o
  -6  21   2        5.50        5.43      1.70 o
  -5  21   2        3.73        4.04      1.22 o
  -4  21   2        1.84        1.87      1.70 o
  -3  21   2       13.38       12.03      1.38 o
  -2  21   2        0.45        1.32      1.04 o
  -1  21   2       11.48       10.07      1.65 o
   0  21   2        1.15       -0.08      1.08 o
   1  21   2        5.46        4.31      1.11 o
   2  21   2        0.70        0.10      0.94 o
   3  21   2        0.00       -0.30      0.84 o
   4  21   2        0.00        1.12      1.00 o
  -5  22   2        2.81        3.82      1.43 o
  -4  22   2        2.93        3.87      1.51 o
  -3  22   2        0.01       -0.64      0.86 o
  -2  22   2       32.77       32.17      1.83 o
  -1  22   2        1.96        0.49      1.16 o
   0  22   2       10.80       11.70      2.18 o
   1  22   2       67.90       79.94      2.90 o
   2  22   2       55.40       54.46      2.26 o
   3  22   2        0.14       -0.61      0.82 o
   4  22   2        6.72        7.23      1.26 o
  -5  23   2        4.20        5.34      2.50 o
  -4  23   2        2.48        4.79      2.77 o
  -3  23   2        1.61        3.49      1.16 o
  -2  23   2       11.29        9.89      1.35 o
  -1  23   2       12.52       11.46      1.68 o
   0  23   2        9.19       12.97      1.93 o
   1  23   2      120.87      125.22      5.67 o
   2  23   2       12.10       14.59      2.14 o
   3  23   2        9.30        9.07      1.28 o
  -4  24   2        0.47        0.39      1.28 o
  -3  24   2       17.12       20.21      1.77 o
  -2  24   2        3.71        2.96      1.09 o
  -1  24   2        1.89        2.48      1.31 o
   0  24   2        6.90        6.18      2.07 o
   1  24   2        0.25        0.29      3.08 o
   2  24   2        4.89        2.77      1.19 o
   3  24   2        1.62        1.96      1.18 o
  -4  25   2        1.03        1.29      1.62 o
  -3  25   2        1.33        2.22      1.26 o
  -2  25   2        2.15        2.12      1.11 o
  -1  25   2        1.33       -0.03      1.15 o
   0  25   2        3.10        2.64      1.43 o
   1  25   2        2.97        4.06      1.50 o
   2  25   2        8.62       10.39      1.56 o
  -3  26   2        0.30       -0.15      1.14 o
  -2  26   2        5.49        7.71      1.68 o
  -1  26   2        0.43       -0.13      1.30 o
   0  26   2        0.37        0.10      1.24 o
   1  26   2       13.36       11.87      1.89 o
   2  26   2        1.02        0.57      1.33 o
  -3  27   2        3.95        7.41      1.42 o
  -2  27   2        0.02       -0.63      1.24 o
  -1  27   2        0.65        1.65      1.33 o
   0  27   2        0.00       -1.30      1.30 o
   1  27   2        2.92        1.65      2.23 o
  -1  28   2        0.06       -0.81      1.22 o
  -9   1   3        0.91       -0.75      1.83 o
  -8   1   3        0.16       -0.15      1.09 o
  -7   1   3       23.29       25.44      2.48 o
  -6   1   3        4.82        8.54      1.57 o
  -5   1   3        4.36        4.20      1.05 o
  -4   1   3       99.85       87.96      3.01 o
  -3   1   3       55.50       41.02      2.96 o
  -2   1   3      828.43      777.24     38.77 o
  -1   1   3     2249.36     2035.48     40.55 o
   0   1   3      374.86      302.44      2.72 o
   1   1   3      183.43      160.33      4.13 o
   2   1   3       12.61       10.35      1.20 o
   3   1   3      104.54       97.94      2.39 o
   4   1   3       23.31       26.27      1.38 o
   5   1   3        0.38       -0.07      0.71 o
   6   1   3       28.42       26.80      2.07 o
  -8   2   3        3.10        3.33      1.29 o
  -7   2   3       42.35       44.47      2.32 o
  -6   2   3       57.32       52.91      2.38 o
  -5   2   3        2.67        2.94      1.06 o
  -4   2   3       57.22       54.68      3.55 o
  -3   2   3       70.75       61.89      2.13 o
  -2   2   3       10.58        6.55      0.57 o
  -1   2   3       77.77       72.97      2.01 o
   0   2   3      215.71      214.06      5.31 o
   1   2   3       96.17       78.37      2.59 o
   2   2   3       83.97       79.21      2.05 o
   3   2   3      367.54      379.29     10.80 o
   4   2   3       55.87       58.45      2.23 o
   5   2   3        1.52        1.32      0.83 o
   6   2   3        0.18       -0.85      1.07 o
  -8   3   3        1.68        1.51      1.42 o
  -7   3   3        0.02        0.38      1.08 o
  -6   3   3       34.82       38.24      2.16 o
  -5   3   3      201.09      214.67      3.92 o
  -4   3   3        4.26        4.41      0.57 o
  -3   3   3      674.25      677.88     13.54 o
  -2   3   3     1754.72     1713.35     16.93 o
  -1   3   3        0.72        2.99      0.40 o
   0   3   3      553.84      594.62      4.00 o
   1   3   3       15.79       16.06      0.83 o
   2   3   3      143.60      133.31      1.98 o
   3   3   3      131.21      122.86      4.35 o
   4   3   3      117.65      123.53      4.94 o
   5   3   3       13.00       16.96      1.35 o
   6   3   3       10.98        7.52      2.21 o
  -8   4   3        0.58        0.85      1.21 o
  -7   4   3      103.39       99.79      3.24 o
  -6   4   3       52.02       50.64      2.36 o
  -5   4   3        0.07        1.18      1.02 o
  -4   4   3      270.30      293.88      8.08 o
  -3   4   3       92.17      129.47      2.99 o
  -2   4   3      983.95     1024.55     10.46 o
  -1   4   3      370.02      399.22      5.58 o
   0   4   3       43.85       41.93      1.19 o
   1   4   3     1332.16     1412.86     33.68 o
   2   4   3       11.94       17.06      1.12 o
   3   4   3      120.99      116.00      2.41 o
   4   4   3      206.50      217.44     10.40 o
   5   4   3        3.23        4.22      1.07 o
   6   4   3        0.00       -0.07      1.43 o
  -8   5   3        0.00        0.53      0.92 o
  -7   5   3      108.39      101.31      2.68 o
  -6   5   3       24.96       21.68      1.51 o
  -5   5   3        0.00       -0.56      0.67 o
  -4   5   3        0.15       -0.11      0.43 o
  -3   5   3      154.45      169.48      2.03 o
  -2   5   3      317.51      289.85      9.63 o
  -1   5   3       42.95       43.92      0.93 o
   0   5   3       60.77       71.06      1.48 o
   1   5   3      116.05      126.36      2.42 o
   2   5   3        3.61        3.20      0.71 o
   3   5   3       48.14       49.71      2.46 o
   4   5   3      468.94      470.45     14.47 o
   5   5   3        4.29        2.38      1.32 o
   6   5   3        5.62        6.14      2.26 o
  -8   6   3        1.30        1.67      1.05 o
  -7   6   3        4.55        4.86      1.15 o
  -6   6   3       82.57       92.36      5.28 o
  -5   6   3       91.43       75.21      2.02 o
  -4   6   3       19.34       28.28      1.01 o
  -3   6   3      130.87      165.17      1.65 o
  -2   6   3     1887.30     1684.09     21.51 o
  -1   6   3      422.31      389.47      4.09 o
   0   6   3      585.59      568.49     14.83 o
   1   6   3       67.71       59.12      1.47 o
   2   6   3       11.38       15.60      1.11 o
   3   6   3       88.28       93.44      5.79 o
   4   6   3        0.81        0.76      0.94 o
   5   6   3        5.48        8.84      1.89 o
   6   6   3        2.48        6.06      2.26 o
  -8   7   3        1.12       -0.45      1.30 o
  -7   7   3       41.87       38.30      1.88 o
  -6   7   3       34.38       30.16      1.76 o
  -5   7   3        0.92        1.68      0.81 o
  -4   7   3      103.78      110.38      2.02 o
  -3   7   3        0.38        0.54      0.40 o
  -2   7   3      404.66      370.18      5.34 o
  -1   7   3       15.21       22.14      0.85 o
   0   7   3      353.24      320.00      3.47 o
   1   7   3      222.14      197.98      2.72 o
   2   7   3       15.70       15.99      1.10 o
   3   7   3       14.97       17.48      1.66 o
   4   7   3      118.26      116.88      6.44 o
   5   7   3        0.46        0.78      1.35 o
   6   7   3        0.72       -1.23      1.66 o
  -8   8   3        0.27       -0.26      1.23 o
  -7   8   3        0.05       -1.09      1.09 o
  -6   8   3      370.34      342.38      4.44 o
  -5   8   3       44.92       46.06      1.79 o
  -4   8   3       64.15       53.35      1.35 o
  -3   8   3     2029.41     2104.00     23.53 o
  -2   8   3      204.14      213.29      2.39 o
  -1   8   3      920.27      870.08     14.25 o
   0   8   3      190.49      170.21      3.15 o
   1   8   3      217.93      231.48      7.75 o
   2   8   3      204.80      193.61      5.35 o
   3   8   3      130.38      146.90      4.08 o
   4   8   3      137.50      140.96      8.89 o
   5   8   3        0.14       -0.04      1.25 o
   6   8   3        0.69        1.63      2.03 o
  -8   9   3        0.02       -1.00      1.17 o
  -7   9   3        0.38       -0.71      1.08 o
  -6   9   3       76.16       83.56      2.55 o
  -5   9   3        1.54        2.04      0.86 o
  -4   9   3      141.11      147.65      4.01 o
  -3   9   3      195.87      165.32      2.12 o
  -2   9   3      494.74      493.20      3.87 o
  -1   9   3       14.22       10.57      1.15 o
   0   9   3       18.96       22.25      0.97 o
   1   9   3       97.63      116.39      5.74 o
   2   9   3        4.64        4.08      0.80 o
   3   9   3       24.35       26.77      1.58 o
   4   9   3       71.46       65.32      2.32 o
   5   9   3        0.49        0.74      1.22 o
   6   9   3        4.33        2.26      1.84 o
  -8  10   3        1.02        2.03      1.70 o
  -7  10   3        1.66        0.57      1.12 o
  -6  10   3        0.45       -0.08      1.08 o
  -5  10   3        8.30        8.72      1.22 o
  -4  10   3        1.68        2.64      0.54 o
  -3  10   3       39.13       47.81      1.30 o
  -2  10   3       20.20       20.71      0.88 o
  -1  10   3       74.81       88.65      1.33 o
   0  10   3        8.66       10.56      0.69 o
   1  10   3      286.90      288.52      7.87 o
   2  10   3        0.00       -0.25      0.61 o
   3  10   3       27.60       22.60      1.46 o
   4  10   3        3.37        2.99      1.02 o
   5  10   3       12.73       15.88      3.75 o
   6  10   3        2.15        3.58      2.31 o
  -8  11   3        4.85        6.38      2.55 o
  -7  11   3        2.12       -0.72      1.51 o
  -6  11   3       19.48       24.10      3.07 o
  -5  11   3        0.18       -0.16      0.77 o
  -4  11   3        8.22       11.06      0.75 o
  -3  11   3       40.80       36.40      1.10 o
  -2  11   3        0.47        2.42      0.49 o
  -1  11   3        1.70        2.00      0.45 o
   0  11   3      129.73      136.64      1.82 o
   1  11   3       38.99       45.58      1.62 o
   2  11   3        0.85        0.72      0.74 o
   3  11   3        0.21       -0.68      0.68 o
   4  11   3       17.32       20.33      1.62 o
   5  11   3        1.53        0.60      1.37 o
  -8  12   3        0.73        0.45      1.37 o
  -7  12   3        7.92        6.14      1.64 o
  -6  12   3       52.36       52.15      2.64 o
  -5  12   3        8.10        6.31      1.52 o
  -4  12   3        1.60        1.87      0.55 o
  -3  12   3      344.96      360.35      4.70 o
  -2  12   3      114.90      126.09      1.74 o
  -1  12   3       22.09       27.21      1.05 o
   0  12   3       76.11       74.15      2.52 o
   1  12   3       94.28      102.50      2.20 o
   2  12   3       40.40       39.21      1.64 o
   3  12   3        3.48        3.30      0.94 o
   4  12   3        0.01       -0.46      0.83 o
   5  12   3        0.02       -0.27      1.14 o
  -8  13   3        0.79        1.61      2.30 o
  -7  13   3        0.14       -1.29      1.29 o
  -6  13   3       12.90       13.33      1.78 o
  -5  13   3        3.97        2.23      1.32 o
  -4  13   3       16.73       16.09      1.07 o
  -3  13   3       21.91       18.45      0.95 o
  -2  13   3       14.19       12.84      0.79 o
  -1  13   3      184.09      168.21      3.64 o
   0  13   3       66.89       68.54      1.82 o
   1  13   3        5.57        7.54      0.97 o
   2  13   3      116.16      108.21      6.23 o
   3  13   3       37.87       32.47      1.69 o
   4  13   3       25.03       24.02      2.29 o
   5  13   3        0.38        0.26      1.08 o
  -7  14   3        0.85       -1.25      1.25 o
  -6  14   3        6.33        4.94      1.43 o
  -5  14   3        0.06       -0.96      0.96 o
  -4  14   3       24.04       21.18      1.19 o
  -3  14   3       30.64       29.57      1.23 o
  -2  14   3        2.85        1.66      0.57 o
  -1  14   3       45.89       43.25      1.25 o
   0  14   3       37.53       31.21      1.41 o
   1  14   3        0.00        0.08      0.69 o
   2  14   3       30.29       30.50      1.63 o
   3  14   3        8.56        9.36      1.71 o
   4  14   3       15.34       18.50      2.90 o
   5  14   3        0.62        0.65      1.41 o
  -7  15   3        8.77        7.69      1.86 o
  -6  15   3       11.36        9.36      2.12 o
  -5  15   3       23.89       27.57      1.66 o
  -4  15   3        3.09        1.93      0.77 o
  -3  15   3       41.70       38.76      2.06 o
  -2  15   3       14.39       11.58      0.82 o
  -1  15   3        0.01        0.06      0.85 o
   0  15   3       44.63       40.22      3.71 o
   1  15   3        3.92        5.62      0.98 o
   2  15   3       69.43       70.33      2.27 o
   3  15   3        1.57        1.54      0.94 o
   4  15   3       22.06       21.49      2.26 o
   5  15   3        9.00       13.01      2.21 o
  -7  16   3        0.97        0.24      1.43 o
  -6  16   3        0.26        0.68      1.71 o
  -5  16   3       12.71       15.83      1.52 o
  -4  16   3        2.82        3.32      1.01 o
  -3  16   3        7.67        9.56      0.95 o
  -2  16   3       31.65       31.75      1.93 o
  -1  16   3       38.77       35.52      3.10 o
   0  16   3      165.92      164.79      7.63 o
   1  16   3       11.73       13.49      1.58 o
   2  16   3        0.41       -0.11      0.85 o
   3  16   3       82.99       77.83      3.85 o
   4  16   3        0.58        0.28      1.31 o
   5  16   3        0.27       -0.41      1.48 o
  -7  17   3        6.69       11.30      2.02 o
  -6  17   3        1.27       -0.28      1.27 o
  -5  17   3        0.49        0.38      0.94 o
  -4  17   3       47.30       49.49      1.98 o
  -3  17   3        8.35        8.16      1.07 o
  -2  17   3        7.98        8.51      1.13 o
  -1  17   3        6.68        5.44      1.23 o
   0  17   3       22.83       21.58      3.98 o
   1  17   3        0.84        1.05      0.89 o
   2  17   3       65.16       66.69      2.42 o
   3  17   3        0.87        0.27      0.93 o
   4  17   3        0.01       -1.12      1.24 o
  -7  18   3        0.08        0.37      1.52 o
  -6  18   3       10.73       11.86      2.06 o
  -5  18   3        1.64        2.68      1.13 o
  -4  18   3        0.68        1.37      0.88 o
  -3  18   3       89.68       87.42      2.45 o
  -2  18   3       15.39       14.20      1.33 o
  -1  18   3        8.23        6.54      1.29 o
   0  18   3      121.53      106.35      7.87 o
   1  18   3        2.65        2.88      1.01 o
   2  18   3       87.23       88.49      5.44 o
   3  18   3       30.96       29.58      1.84 o
   4  18   3        1.71        3.13      1.57 o
  -6  19   3        3.34        3.64      1.71 o
  -5  19   3        5.24        2.52      1.08 o
  -4  19   3        0.05       -0.19      0.89 o
  -3  19   3        2.57        2.45      1.01 o
  -2  19   3        0.50        0.32      0.87 o
  -1  19   3       14.52       17.09      2.49 o
   0  19   3      136.62      112.22     14.06 o
   1  19   3       11.80       13.23      1.40 o
   2  19   3        0.27       -0.80      0.94 o
   3  19   3        2.97        1.13      1.15 o
   4  19   3        0.00        0.16      1.24 o
  -6  20   3        0.14        0.67      1.52 o
  -5  20   3        6.05        6.52      1.53 o
  -4  20   3        2.87        2.20      1.32 o
  -3  20   3       83.85       87.14      6.66 o
  -2  20   3       11.33       14.37      1.43 o
  -1  20   3        0.36        1.17      1.03 o
   0  20   3      135.45      123.30     13.08 o
   1  20   3       31.61       31.60      1.83 o
   2  20   3        2.03        3.29      1.13 o
   3  20   3        4.54        5.06      1.23 o
   4  20   3        1.95        1.96      1.34 o
  -6  21   3        1.21        0.43      1.51 o
  -5  21   3        3.53        2.43      1.71 o
  -4  21   3        6.51        7.98      1.98 o
  -3  21   3        7.11        7.77      1.41 o
  -2  21   3        0.06       -0.55      0.88 o
  -1  21   3        2.89        1.18      1.10 o
   0  21   3       33.81       30.29      2.21 o
   1  21   3        0.10        0.71      0.96 o
   2  21   3       12.18       13.66      1.55 o
   3  21   3        2.59        2.30      1.22 o
  -5  22   3        0.16        0.51      1.48 o
  -4  22   3        3.50        3.60      3.06 o
  -3  22   3        0.63        0.60      0.98 o
  -2  22   3       24.49       24.39      2.05 o
  -1  22   3        1.98        1.57      1.22 o
   0  22   3       23.99       25.66      2.14 o
   1  22   3       14.05       15.43      2.03 o
   2  22   3        0.50       -0.28      1.04 o
   3  22   3       17.65       18.80      3.33 o
  -5  23   3       10.52       11.04      2.02 o
  -4  23   3        0.01       -0.25      1.33 o
  -3  23   3        9.40        8.84      1.42 o
  -2  23   3        1.63        1.68      1.19 o
  -1  23   3        0.13        1.38      1.26 o
   0  23   3       17.59       16.89      3.65 o
   1  23   3       49.28       44.20      2.74 o
   2  23   3       11.41        8.70      1.48 o
   3  23   3        0.94        3.16      1.41 o
  -4  24   3        1.27        1.73      1.56 o
  -3  24   3        0.03       -0.36      1.07 o
  -2  24   3        2.97        2.57      1.29 o
  -1  24   3        0.88        0.07      1.15 o
   0  24   3        1.79        0.45      1.26 o
   1  24   3       17.01       14.10      2.04 o
   2  24   3        1.11        0.02      1.09 o
  -4  25   3        0.69        1.76      1.65 o
  -3  25   3        5.42        3.90      1.27 o
  -2  25   3        6.45        3.83      1.53 o
  -1  25   3        6.90        5.40      1.52 o
   0  25   3        0.07        0.40      1.25 o
   1  25   3        2.00        3.82      1.57 o
  -3  26   3        0.07        1.22      1.20 o
  -2  26   3        2.15        1.53      1.37 o
  -1  26   3        0.03       -0.96      1.29 o
   0  26   3        0.20        0.93      1.32 o
   1  26   3       20.03       16.73      2.23 o
  -2  27   3        0.96       -0.48      1.42 o
  -1  27   3        1.41        1.76      1.43 o
   0  27   3        1.56       -0.81      1.33 o
  -9   0   4        0.11       -1.19      1.71 o
  -8   0   4       40.85       37.03      3.26 o
  -7   0   4      338.87      361.22      8.49 o
  -6   0   4       26.91       27.35      2.81 o
  -5   0   4       30.70       25.60      2.53 o
  -4   0   4       94.71      107.33      3.99 o
  -3   0   4       37.17       33.50      2.93 o
  -2   0   4      158.59      174.66     14.00 o
  -1   0   4       60.73       74.89      8.55 o
   0   0   4      403.30      414.53      6.73 o
   1   0   4        0.06       -0.81      0.87 o
   2   0   4      121.25      126.07      4.82 o
   3   0   4      857.55      827.67     16.34 o
   4   0   4      113.20      123.52      4.01 o
   5   0   4       33.16       39.79      2.75 o
  -9   1   4        0.32       -0.03      1.35 o
  -8   1   4        7.59        7.77      1.66 o
  -7   1   4       44.13       42.79      2.42 o
  -6   1   4        0.60        0.90      1.18 o
  -5   1   4        0.02       -0.99      0.99 o
  -4   1   4      453.22      440.56      6.63 o
  -3   1   4       50.39       31.88      1.84 o
  -2   1   4        7.35        6.90      0.77 o
  -1   1   4      364.79      346.25      5.55 o
   0   1   4      125.88      124.40      1.90 o
   1   1   4        0.27       -0.65      0.65 o
   2   1   4      101.04       97.13      2.35 o
   3   1   4      353.58      354.35      4.93 o
   4   1   4       13.82       16.87      1.45 o
   5   1   4        0.53       -0.06      1.07 o
  -9   2   4        0.06       -0.46      1.94 o
  -8   2   4        0.00       -1.25      1.54 o
  -7   2   4        4.50        5.63      1.46 o
  -6   2   4       11.98        8.00      1.46 o
  -5   2   4       24.08       27.79      2.32 o
  -4   2   4       12.60       13.78      2.05 o
  -3   2   4       18.14       23.46      0.80 o
  -2   2   4        3.43        1.80      0.49 o
  -1   2   4      217.45      201.67      3.51 o
   0   2   4       93.58       94.62      1.66 o
   1   2   4       24.98       17.04      1.66 o
   2   2   4      216.68      227.83      3.58 o
   3   2   4       68.06       65.57      2.41 o
   4   2   4        5.86        6.07      1.04 o
   5   2   4        6.14        5.14      1.42 o
  -9   3   4        1.10        1.41      1.29 o
  -8   3   4        0.00        0.10      1.21 o
  -7   3   4        0.05        0.09      1.24 o
  -6   3   4       52.31       44.40      2.50 o
  -5   3   4       45.17       37.86      2.11 o
  -4   3   4        2.18        0.71      0.43 o
  -3   3   4       40.83       31.46      1.00 o
  -2   3   4      662.45      611.94     20.12 o
  -1   3   4      167.58      175.11      3.96 o
   0   3   4      100.68       90.88      1.50 o
   1   3   4      175.96      154.61      2.90 o
   2   3   4       15.63       19.09      1.61 o
   3   3   4       55.46       57.38      2.96 o
   4   3   4        1.10        0.23      1.34 o
   5   3   4        5.25        7.04      1.40 o
  -9   4   4        0.73        0.46      1.74 o
  -8   4   4        3.88        3.36      1.20 o
  -7   4   4       46.77       50.05      2.48 o
  -6   4   4       22.19       23.35      1.99 o
  -5   4   4        0.04        0.16      0.88 o
  -4   4   4       66.75       71.96      1.84 o
  -3   4   4      683.05      672.42     15.68 o
  -2   4   4      587.57      506.65      7.25 o
  -1   4   4      297.92      294.68      6.80 o
   0   4   4      326.32      316.72      5.63 o
   1   4   4      104.10       86.45      2.13 o
   2   4   4       49.51       46.69      1.82 o
   3   4   4      119.81      134.78      5.53 o
   4   4   4        2.00        1.19      1.20 o
   5   4   4       16.81       20.95      1.81 o
  -8   5   4        1.66        1.74      1.29 o
  -7   5   4      112.87      109.39      4.71 o
  -6   5   4        0.70        0.80      0.87 o
  -5   5   4       67.98       63.47      1.92 o
  -4   5   4       34.68       26.25      0.87 o
  -3   5   4       78.78       62.16      2.04 o
  -2   5   4      622.50      503.68      4.68 o
  -1   5   4        8.73       11.24      1.23 o
   0   5   4       76.74       68.37      1.51 o
   1   5   4       44.72       39.79      1.62 o
   2   5   4       33.98       33.58      2.08 o
   3   5   4       14.84       17.79      1.91 o
   4   5   4        5.06        4.27      1.47 o
   5   5   4        0.62        2.34      1.64 o
  -8   6   4        1.22       -0.32      0.92 o
  -7   6   4        0.12        0.08      0.94 o
  -6   6   4       21.69       22.55      1.50 o
  -5   6   4       42.68       42.24      1.70 o
  -4   6   4        2.08        2.37      0.47 o
  -3   6   4       93.55       89.98      3.47 o
  -2   6   4      460.88      447.95      6.96 o
  -1   6   4      148.53      158.11      2.08 o
   0   6   4        0.21        1.50      0.75 o
   1   6   4        0.25        0.02      0.76 o
   2   6   4       12.20       12.20      1.50 o
   3   6   4       62.04       66.20      2.92 o
   4   6   4       16.15       17.66      2.12 o
   5   6   4        0.88        1.73      1.51 o
  -8   7   4        0.00       -0.97      0.97 o
  -7   7   4        5.32        4.32      1.15 o
  -6   7   4        6.02        7.57      1.14 o
  -5   7   4        3.62        2.11      0.93 o
  -4   7   4      139.29      155.38      4.77 o
  -3   7   4      234.51      229.56      5.05 o
  -2   7   4       21.74       17.08      0.80 o
  -1   7   4        1.27        1.67      0.52 o
   0   7   4      492.06      486.29     11.17 o
   1   7   4        0.64        0.61      0.76 o
   2   7   4       10.78       11.83      1.46 o
   3   7   4        6.38        5.72      1.42 o
   4   7   4       17.14       18.43      2.16 o
   5   7   4        4.69        5.34      1.72 o
  -8   8   4        0.70        2.63      1.42 o
  -7   8   4       21.05       16.47      1.60 o
  -6   8   4        0.24       -0.70      0.77 o
  -5   8   4       27.35       27.96      1.90 o
  -4   8   4       56.84       56.55      1.22 o
  -3   8   4       60.83       61.06      1.48 o
  -2   8   4       35.80       37.39      1.03 o
  -1   8   4       87.48       94.32      2.01 o
   0   8   4       58.36       56.88      1.65 o
   1   8   4        5.92        5.51      1.45 o
   2   8   4       75.52       83.52      2.99 o
   3   8   4       24.32       26.38      2.22 o
   4   8   4        2.57        2.51      1.45 o
   5   8   4        1.59        3.15      2.99 o
  -8   9   4        3.37        1.43      1.28 o
  -7   9   4        4.25        5.18      1.16 o
  -6   9   4        0.58       -0.90      0.90 o
  -5   9   4        0.31        0.01      0.77 o
  -4   9   4       62.90       66.11      1.49 o
  -3   9   4      108.74       83.93      1.71 o
  -2   9   4       59.05       59.48      1.26 o
  -1   9   4       70.47       61.51      1.43 o
   0   9   4       32.63       32.90      1.08 o
   1   9   4       33.38       32.32      2.02 o
   2   9   4      207.68      204.87      5.36 o
   3   9   4       28.16       32.73      2.36 o
   4   9   4       12.96       11.33      2.36 o
   5   9   4        0.08       -0.70      1.49 o
  -8  10   4        0.69       -1.28      1.28 o
  -7  10   4       26.05       27.36      2.13 o
  -6  10   4       53.16       45.59      2.36 o
  -5  10   4        0.17        0.02      0.80 o
  -4  10   4        0.77        1.68      0.53 o
  -3  10   4      513.56      520.57     11.26 o
  -2  10   4      123.68      118.75      3.32 o
  -1  10   4        0.85        1.08      0.52 o
   0  10   4       47.24       38.95      1.15 o
   1  10   4        1.98        3.38      1.08 o
   2  10   4       65.29       70.73      4.77 o
   3  10   4      102.39      105.27      3.64 o
   4  10   4       36.63       39.70      2.76 o
   5  10   4        3.04        4.97      1.76 o
  -8  11   4        1.17        3.04      1.62 o
  -7  11   4       10.60        9.08      1.78 o
  -6  11   4        4.85        2.75      1.22 o
  -5  11   4        0.02       -0.26      0.73 o
  -4  11   4        9.13        8.88      0.77 o
  -3  11   4      102.66       98.22      2.86 o
  -2  11   4       32.69       33.95      1.09 o
  -1  11   4       41.46       39.20      1.56 o
   0  11   4      163.26      151.86      2.82 o
   1  11   4       27.94       28.35      1.95 o
   2  11   4       47.47       49.88      2.56 o
   3  11   4        7.58        5.90      2.77 o
   4  11   4        0.26        1.21      2.21 o
   5  11   4       12.81       19.46      3.26 o
  -8  12   4        3.20       -0.01      1.38 o
  -7  12   4        0.18       -0.54      1.27 o
  -6  12   4        0.82        0.28      1.08 o
  -5  12   4        1.73        0.03      0.80 o
  -4  12   4       28.48       25.01      1.77 o
  -3  12   4       27.02       23.40      1.32 o
  -2  12   4        1.71        1.50      0.52 o
  -1  12   4      255.88      239.32      4.24 o
   0  12   4        1.21        3.43      1.10 o
   1  12   4      130.97      120.94      3.40 o
   2  12   4      171.36      160.19      4.49 o
   3  12   4        1.97        1.61      1.30 o
   4  12   4       19.23       19.72      3.00 o
   5  12   4        0.85        1.61      1.66 o
  -8  13   4        1.27        0.37      1.55 o
  -7  13   4        7.76        8.83      1.79 o
  -6  13   4       22.13       22.49      2.07 o
  -5  13   4       23.46       26.28      1.97 o
  -4  13   4       10.62       11.35      0.99 o
  -3  13   4       11.47        9.03      0.77 o
  -2  13   4       36.66       37.29      1.17 o
  -1  13   4      177.77      175.24      3.53 o
   0  13   4       13.60       13.56      1.93 o
   1  13   4        3.67        3.66      1.15 o
   2  13   4        0.17       -0.98      0.98 o
   3  13   4       11.73       13.66      1.87 o
   4  13   4        4.80        6.11      1.91 o
  -7  14   4        4.03        1.84      1.44 o
  -6  14   4        0.03       -1.07      1.07 o
  -5  14   4        3.50        2.48      1.21 o
  -4  14   4       44.27       40.17      1.71 o
  -3  14   4       60.33       63.55      2.58 o
  -2  14   4       38.37       36.76      1.17 o
  -1  14   4       47.60       43.57      4.62 o
   0  14   4       14.29       16.95      1.65 o
   1  14   4        0.17        0.54      0.92 o
   2  14   4       30.79       28.65      2.55 o
   3  14   4       11.30       12.18      1.78 o
   4  14   4        6.03        5.55      1.68 o
  -7  15   4        0.69       -1.04      1.76 o
  -6  15   4        4.34        5.51      1.59 o
  -5  15   4        0.63        0.78      1.19 o
  -4  15   4       16.48       19.21      1.50 o
  -3  15   4      109.60      114.69      4.76 o
  -2  15   4        0.01       -0.65      0.65 o
  -1  15   4      142.39      123.88      3.50 o
   0  15   4       28.67       26.02      2.92 o
   1  15   4       11.08       10.40      1.55 o
   2  15   4       23.23       19.03      3.52 o
   3  15   4        9.23        7.57      1.72 o
   4  15   4        1.38       -0.61      1.39 o
  -7  16   4        4.31        5.85      2.63 o
  -6  16   4        0.01        0.30      1.32 o
  -5  16   4        0.43       -1.09      1.09 o
  -4  16   4       71.87       62.98      3.16 o
  -3  16   4       53.39       51.17      1.61 o
  -2  16   4        6.65        6.47      1.07 o
  -1  16   4      142.55      125.22      3.74 o
   0  16   4       25.10       24.22      1.99 o
   1  16   4        0.01       -0.06      1.02 o
   2  16   4       15.32       11.46      1.73 o
   3  16   4       23.39       24.87      2.42 o
   4  16   4        1.97        2.07      1.66 o
  -7  17   4        0.24        1.64      1.57 o
  -6  17   4        9.59        7.57      3.01 o
  -5  17   4        9.32       12.63      2.11 o
  -4  17   4        3.28        3.80      1.13 o
  -3  17   4        6.34        6.06      1.08 o
  -2  17   4        5.71        5.25      1.23 o
  -1  17   4        7.77        7.88      1.43 o
   0  17   4       50.34       45.43      3.68 o
   1  17   4        7.57        6.41      1.87 o
   2  17   4        0.83       -0.56      1.21 o
   3  17   4        4.15        2.58      1.41 o
   4  17   4        0.16        0.28      1.55 o
  -7  18   4        0.26        1.67      2.54 o
  -6  18   4        0.82       -0.16      1.44 o
  -5  18   4       12.19       10.39      1.88 o
  -4  18   4       54.09       48.76      4.53 o
  -3  18   4       10.96        9.70      1.20 o
  -2  18   4       16.99       19.05      2.07 o
  -1  18   4       98.04       86.42      4.17 o
   0  18   4        3.26        2.98      1.32 o
   1  18   4        1.79        0.40      1.17 o
   2  18   4        6.20        5.95      1.61 o
   3  18   4        1.36        0.94      1.26 o
  -6  19   4       17.16       19.49      5.10 o
  -5  19   4       10.43       10.93      2.03 o
  -4  19   4        3.60        4.94      1.54 o
  -3  19   4       11.43       14.14      1.93 o
  -2  19   4        9.81       10.96      1.25 o
  -1  19   4       32.72       35.41      2.49 o
   0  19   4        1.28        0.37      1.16 o
   1  19   4       32.92       33.87      3.13 o
   2  19   4        6.62        7.62      1.75 o
   3  19   4        0.04        0.86      1.43 o
  -6  20   4        7.41        9.45      2.05 o
  -5  20   4        0.38        1.75      2.35 o
  -4  20   4        5.19        4.47      1.55 o
  -3  20   4        0.14        0.53      0.89 o
  -2  20   4        3.61        1.96      1.16 o
  -1  20   4        5.26        4.88      1.37 o
   0  20   4        6.40        5.77      1.54 o
   1  20   4        0.23        1.21      1.32 o
   2  20   4        0.05       -0.99      1.27 o
   3  20   4        0.01        0.59      1.43 o
  -6  21   4        0.72       -2.01      2.26 o
  -5  21   4        0.19        0.72      2.19 o
  -4  21   4        4.36        3.35      1.65 o
  -3  21   4       14.96       15.50      1.50 o
  -2  21   4        6.35        5.52      1.38 o
  -1  21   4        4.16        2.88      1.45 o
   0  21   4        3.24        1.63      1.60 o
   1  21   4        3.38        0.11      1.40 o
   2  21   4        0.83        0.06      1.46 o
  -5  22   4        0.01       -1.04      2.64 o
  -4  22   4        1.11       -0.53      1.60 o
  -3  22   4        1.66        0.07      0.98 o
  -2  22   4        0.26       -0.22      1.13 o
  -1  22   4        0.93        1.66      1.40 o
   0  22   4        4.39        1.69      1.34 o
   1  22   4       15.75       19.23      3.10 o
   2  22   4        3.56        3.37      1.70 o
  -5  23   4        1.78        0.51      2.33 o
  -4  23   4        0.04        0.63      1.53 o
  -3  23   4        9.93       14.18      1.57 o
  -2  23   4        0.45        0.17      1.15 o
  -1  23   4        0.20       -0.30      1.19 o
   0  23   4       26.16       25.44      2.33 o
   1  23   4        0.35       -1.28      1.28 o
  -4  24   4        0.55       -0.25      1.68 o
  -3  24   4        0.45        0.03      1.01 o
  -2  24   4        0.03       -0.31      3.13 o
  -1  24   4        6.44        3.32      1.39 o
   0  24   4        0.12        1.44      1.54 o
   1  24   4        9.39       11.81      2.01 o
  -3  25   4        2.87        1.26      1.19 o
  -2  25   4        1.36        2.22      1.36 o
  -1  25   4        0.15        0.07      1.27 o
   0  25   4        2.45        2.35      1.54 o
  -2  26   4        2.63        2.81      1.46 o
  -1  26   4        2.67        3.54      1.57 o
  -9   1   5        0.06       -1.21      1.21 o
  -8   1   5       52.55       47.66      2.69 o
  -7   1   5       18.15       20.07      2.31 o
  -6   1   5        0.52        1.70      1.21 o
  -5   1   5        9.28       13.03      1.67 o
  -4   1   5        2.60        1.87      0.60 o
  -3   1   5       91.83       93.39      3.57 o
  -2   1   5      217.17      230.11      6.43 o
  -1   1   5      220.27      196.58      2.90 o
   0   1   5      159.50      131.78      2.56 o
   1   1   5       22.35       27.22      1.92 o
   2   1   5      260.97      268.18      4.80 o
   3   1   5        0.97        0.20      0.81 o
   4   1   5        7.06        7.45      1.24 o
   5   1   5       11.29       19.94      2.09 o
  -9   2   5        0.50       -1.30      1.30 o
  -8   2   5        9.59       11.23      2.04 o
  -7   2   5       12.24       14.07      1.92 o
  -6   2   5        0.16       -0.13      1.28 o
  -5   2   5        6.75       10.40      2.65 o
  -4   2   5        0.40        0.60      0.34 o
  -3   2   5      175.84      145.35      4.73 o
  -2   2   5      147.46      146.04      5.86 o
  -1   2   5       95.11       84.50      2.07 o
   0   2   5        4.80        3.29      0.53 o
   1   2   5        0.06        0.59      0.73 o
   2   2   5        9.05        8.75      1.77 o
   3   2   5       14.15       17.54      1.76 o
   4   2   5        0.03       -0.11      0.95 o
   5   2   5        0.17       -1.26      1.26 o
  -9   3   5        0.01        0.58      1.46 o
  -8   3   5        0.17       -0.79      1.39 o
  -7   3   5        0.07       -0.62      1.24 o
  -6   3   5        0.24        0.72      1.61 o
  -5   3   5       27.37       28.02      1.52 o
  -4   3   5       50.44       48.02      3.89 o
  -3   3   5       40.49       34.94      0.98 o
  -2   3   5       19.03       20.07      0.92 o
  -1   3   5      353.88      346.02     12.51 o
   0   3   5       11.11       10.44      1.28 o
   1   3   5       25.21       27.06      1.56 o
   2   3   5      659.63      680.86     13.64 o
   3   3   5        7.25        7.86      1.34 o
   4   3   5        5.66        6.22      1.23 o
   5   3   5       23.55       32.84      2.47 o
  -8   4   5       68.78       70.39      4.28 o
  -7   4   5       37.32       34.78      1.82 o
  -6   4   5        0.38       -0.31      0.80 o
  -5   4   5      163.39      169.50      4.76 o
  -4   4   5       36.79       34.39      2.21 o
  -3   4   5       12.08        9.46      1.29 o
  -2   4   5      135.04      138.72      2.11 o
  -1   4   5        0.83        1.71      0.54 o
   0   4   5       10.84       13.70      0.94 o
   1   4   5        0.62       -0.27      0.72 o
   2   4   5       80.95       79.18      2.58 o
   3   4   5        0.04        0.92      1.14 o
   4   4   5        0.04       -1.30      1.30 o
  -8   5   5        1.41        2.60      1.21 o
  -7   5   5        0.41       -0.92      0.92 o
  -6   5   5        4.96        4.25      1.09 o
  -5   5   5        1.38        0.58      0.86 o
  -4   5   5       77.00       74.97      3.68 o
  -3   5   5        5.60        7.40      0.71 o
  -2   5   5      229.31      242.82      3.02 o
  -1   5   5        2.65        1.97      0.55 o
   0   5   5       25.44       23.86      1.14 o
   1   5   5        1.77        3.53      0.97 o
   2   5   5       21.43       18.68      1.76 o
   3   5   5       63.49       63.99      3.14 o
   4   5   5        0.68       -1.28      1.28 o
  -8   6   5        1.56        1.52      1.21 o
  -7   6   5        1.18        0.67      1.06 o
  -6   6   5        5.19        4.72      1.04 o
  -5   6   5       51.24       54.45      1.90 o
  -4   6   5        0.72        0.00      0.45 o
  -3   6   5        3.28        1.30      0.45 o
  -2   6   5      241.76      218.53      3.79 o
  -1   6   5       17.49       14.51      1.27 o
   0   6   5        2.16        0.56      0.87 o
   1   6   5      119.97      100.21     19.23 o
   2   6   5        5.99        6.27      1.49 o
   3   6   5       15.60       19.36      2.46 o
   4   6   5        2.79        0.05      1.45 o
  -8   7   5        0.96       -0.16      1.04 o
  -7   7   5       21.95       26.93      2.03 o
  -6   7   5        1.04        0.97      0.93 o
  -5   7   5        5.18        7.38      1.16 o
  -4   7   5       45.60       55.97      1.30 o
  -3   7   5        2.92        2.93      0.57 o
  -2   7   5        3.15        4.76      0.77 o
  -1   7   5        2.58        2.22      0.72 o
   0   7   5       38.38       37.69      1.53 o
   1   7   5        4.91        2.61      1.28 o
   2   7   5        6.61        5.80      1.58 o
   3   7   5        3.92        4.25      1.54 o
   4   7   5       27.09       34.97      2.81 o
  -8   8   5        6.50        6.46      1.38 o
  -7   8   5       15.75       16.34      1.60 o
  -6   8   5       21.84       24.06      1.82 o
  -5   8   5        5.96        7.09      1.31 o
  -4   8   5      184.24      178.28      5.46 o
  -3   8   5        0.69        0.04      0.45 o
  -2   8   5        1.42        0.79      0.48 o
  -1   8   5        2.26        1.62      0.57 o
   0   8   5       18.06       21.25      1.31 o
   1   8   5        9.35        6.89      1.41 o
   2   8   5       27.95       29.20      2.22 o
   3   8   5        7.44        8.59      1.87 o
   4   8   5        1.54       -1.29      1.29 o
  -8   9   5        1.41        0.50      1.65 o
  -7   9   5        6.20        5.16      1.25 o
  -6   9   5        7.16        7.24      1.44 o
  -5   9   5        0.01       -0.21      0.75 o
  -4   9   5        0.35        1.34      0.68 o
  -3   9   5        9.33        8.50      0.74 o
  -2   9   5       88.61      107.06      5.36 o
  -1   9   5       11.27        8.80      0.85 o
   0   9   5        4.72        4.86      0.88 o
   1   9   5        5.26        1.34      1.11 o
   2   9   5        0.03       -0.84      1.14 o
   3   9   5       37.56       38.20      2.63 o
   4   9   5        0.07        1.39      3.09 o
  -8  10   5        5.51        6.39      1.78 o
  -7  10   5        0.07       -0.21      1.40 o
  -6  10   5        5.31        5.95      1.20 o
  -5  10   5        0.77        1.56      0.84 o
  -4  10   5       60.78       65.65      2.47 o
  -3  10   5       10.78       10.77      0.81 o
  -2  10   5       17.36       18.96      0.99 o
  -1  10   5       43.70       44.35      1.40 o
   0  10   5        6.90        8.35      0.96 o
   1  10   5       32.03       29.06      3.75 o
   2  10   5       25.67       25.44      2.24 o
   3  10   5        0.21       -0.67      1.33 o
   4  10   5        3.56        3.76      2.69 o
  -8  11   5        0.36       -1.44      1.44 o
  -7  11   5        0.55       -1.24      1.24 o
  -6  11   5        0.29        0.60      0.91 o
  -5  11   5       10.84        9.27      1.79 o
  -4  11   5      103.04       89.44      1.95 o
  -3  11   5       12.99       16.00      0.94 o
  -2  11   5      187.98      179.07      3.25 o
  -1  11   5       50.67       43.57      1.59 o
   0  11   5        1.07        1.78      0.99 o
   1  11   5        0.74        0.32      1.12 o
   2  11   5        2.21        2.45      1.25 o
   3  11   5       18.48       20.95      2.30 o
   4  11   5        3.14        0.39      3.38 o
  -8  12   5        5.78        4.93      1.73 o
  -7  12   5        3.57        2.69      2.30 o
  -6  12   5        7.85        9.63      1.69 o
  -5  12   5        6.65        4.80      1.05 o
  -4  12   5        0.00        2.40      0.78 o
  -3  12   5        2.70        1.83      0.62 o
  -2  12   5      149.85      138.22      2.01 o
  -1  12   5       11.32       13.12      1.80 o
   0  12   5       14.39       11.11      1.42 o
   1  12   5      129.11      115.10      6.69 o
   2  12   5        3.29        2.79      1.36 o
   3  12   5        2.75        4.29      1.70 o
   4  12   5        0.66       -0.18      1.61 o
  -7  13   5        7.64        8.10      2.95 o
  -6  13   5        0.55       -0.02      1.12 o
  -5  13   5       17.98       18.41      1.53 o
  -4  13   5      112.75      114.20      4.36 o
  -3  13   5       16.78       16.77      1.27 o
  -2  13   5        7.12       10.80      0.88 o
  -1  13   5        4.32        4.39      1.17 o
   0  13   5        4.26        4.53      1.25 o
   1  13   5       23.07       19.72      2.38 o
   2  13   5       63.89       53.51      2.86 o
   3  13   5        0.43       -0.34      2.17 o
   4  13   5        0.10       -1.89      1.89 o
  -7  14   5        3.38        0.94      1.47 o
  -6  14   5        2.78        2.56      1.45 o
  -5  14   5       21.75       23.55      2.09 o
  -4  14   5       90.32       85.59      2.94 o
  -3  14   5        6.12        7.19      1.00 o
  -2  14   5       82.12       80.66      1.90 o
  -1  14   5      147.12      125.87      8.17 o
   0  14   5        8.06        9.53      1.52 o
   1  14   5        4.99        5.31      1.48 o
   2  14   5        4.99        6.42      1.59 o
   3  14   5       10.36       11.57      2.09 o
  -7  15   5        6.45        6.66      1.85 o
  -6  15   5        7.34        7.99      1.77 o
  -5  15   5       24.74       23.34      2.00 o
  -4  15   5       54.32       59.77      2.08 o
  -3  15   5        1.27        1.00      0.63 o
  -2  15   5       96.12      103.20      4.44 o
  -1  15   5        8.51       10.03      1.51 o
   0  15   5        4.33        4.01      1.35 o
   1  15   5       34.17       31.34      2.30 o
   2  15   5        1.66        1.63      1.33 o
   3  15   5        7.03        5.24      1.67 o
  -7  16   5        1.24       -1.28      1.42 o
  -6  16   5        1.84        1.89      1.41 o
  -5  16   5        0.49       -1.09      1.16 o
  -4  16   5        5.01        3.72      1.07 o
  -3  16   5       12.44       15.85      1.20 o
  -2  16   5        2.16        1.69      1.15 o
  -1  16   5       54.86       57.33      4.64 o
   0  16   5        0.02        1.47      1.18 o
   1  16   5        1.70        1.05      1.24 o
   2  16   5        8.71        6.90      1.65 o
   3  16   5        0.63        2.78      1.60 o
  -7  17   5        0.88        1.65      1.62 o
  -6  17   5        0.23       -0.82      1.35 o
  -5  17   5        0.84        0.72      1.28 o
  -4  17   5        5.67        6.55      1.20 o
  -3  17   5        9.21        7.81      1.30 o
  -2  17   5       16.75       15.71      2.80 o
  -1  17   5       12.27        9.95      1.65 o
   0  17   5        0.40       -0.36      1.01 o
   1  17   5        0.04        0.90      1.21 o
   2  17   5       18.01       16.68      2.14 o
   3  17   5        2.53        0.00      1.48 o
  -6  18   5        1.06        0.25      2.28 o
  -5  18   5        0.00       -0.79      1.25 o
  -4  18   5       13.91       14.07      2.58 o
  -3  18   5        6.01        5.20      1.05 o
  -2  18   5        3.65        2.07      2.41 o
  -1  18   5        0.89        0.84      1.19 o
   0  18   5        0.74        1.02      1.21 o
   1  18   5        0.09       -1.18      1.18 o
   2  18   5        5.11        1.03      1.47 o
  -6  19   5        3.27        4.95      1.88 o
  -5  19   5        4.06        2.71      2.28 o
  -4  19   5        4.32        2.84      1.91 o
  -3  19   5        0.15        0.12      0.95 o
  -2  19   5        1.57        2.39      1.32 o
  -1  19   5        0.10       -0.34      1.14 o
   0  19   5        3.08        2.38      1.40 o
   1  19   5        0.40        1.11      2.22 o
   2  19   5       11.30       11.30      1.98 o
  -6  20   5        0.12       -2.43      2.47 o
  -5  20   5        1.74       -0.77      2.37 o
  -4  20   5       20.34       19.33      2.23 o
  -3  20   5        0.90       -0.50      0.94 o
  -2  20   5        0.01       -1.22      1.22 o
  -1  20   5       55.07       46.57      4.34 o
   0  20   5        0.60        0.83      1.87 o
   1  20   5        0.00       -1.31      1.31 o
   2  20   5        2.40        2.36      1.59 o
  -5  21   5        0.27        0.97      2.57 o
  -4  21   5        0.76        0.79      1.62 o
  -3  21   5        0.11        0.94      1.06 o
  -2  21   5        0.01       -0.14      1.11 o
  -1  21   5        0.17       -0.98      1.24 o
   0  21   5        0.28       -0.82      1.24 o
   1  21   5        0.26        1.13      1.54 o
  -5  22   5        1.70        2.83      3.23 o
  -4  22   5        0.02        0.12      1.40 o
  -3  22   5        0.69        0.61      1.14 o
  -2  22   5        2.60        5.58      1.53 o
  -1  22   5        0.70        0.12      1.30 o
   0  22   5       28.62       32.44      2.48 o
   1  22   5        5.30        5.49      1.75 o
  -4  23   5        0.02       -1.40      1.40 o
  -3  23   5        2.59        3.41      1.39 o
  -2  23   5        0.69        0.45      1.26 o
  -1  23   5        1.38        2.25      1.81 o
   0  23   5        2.72        0.86      2.38 o
  -3  24   5        0.03        1.01      2.09 o
  -2  24   5        0.13       -0.57      1.35 o
  -1  24   5        0.08       -0.09      1.45 o
  -8   0   6       46.19       39.32      3.75 o
  -7   0   6       17.20       19.46      2.92 o
  -6   0   6       38.70       35.43      3.46 o
  -5   0   6       93.32       90.71      4.20 o
  -4   0   6       48.31       43.96      3.02 o
  -3   0   6      104.24      116.63      4.40 o
  -2   0   6      120.57      121.16      3.85 o
  -1   0   6       29.48       29.32      1.89 o
   0   0   6       32.58       40.08      3.17 o
   1   0   6       97.63       90.67      4.92 o
   2   0   6       20.39       22.81      2.63 o
   3   0   6       47.38       51.14      3.06 o
   4   0   6        0.46        1.50      1.62 o
  -8   1   6        0.20       -0.88      1.37 o
  -7   1   6        3.72        2.55      1.49 o
  -6   1   6        0.88        1.13      1.23 o
  -5   1   6       44.30       46.84      1.80 o
  -4   1   6        0.29        0.54      0.46 o
  -3   1   6       14.63       18.78      1.13 o
  -2   1   6       80.92       80.18      3.12 o
  -1   1   6       16.23       17.82      1.21 o
   0   1   6       13.19       13.50      1.31 o
   1   1   6       70.06       63.94      2.32 o
   2   1   6       65.32       69.35      2.66 o
   3   1   6        1.45        2.41      1.06 o
   4   1   6        2.54        3.89      1.26 o
  -8   2   6        1.83        1.59      1.09 o
  -7   2   6       10.39       10.99      1.40 o
  -6   2   6        2.05        2.46      0.94 o
  -5   2   6        0.05       -0.39      0.75 o
  -4   2   6        2.86        2.55      0.57 o
  -3   2   6        0.27       -0.12      0.45 o
  -2   2   6        0.56        0.38      0.48 o
  -1   2   6        0.63       -0.48      0.48 o
   0   2   6        2.90        1.72      0.71 o
   1   2   6       28.02       31.00      1.83 o
   2   2   6        2.04        2.23      1.17 o
   3   2   6        1.45        1.40      0.93 o
   4   2   6        4.80        4.80      1.35 o
  -8   3   6        5.54        5.34      1.34 o
  -7   3   6        0.96        1.25      1.10 o
  -6   3   6        4.28        4.55      1.02 o
  -5   3   6        4.89        4.90      1.02 o
  -4   3   6        0.89        0.19      0.52 o
  -3   3   6       11.04       12.21      1.07 o
  -2   3   6       20.24       21.17      1.06 o
  -1   3   6       16.18       17.16      1.03 o
   0   3   6       12.51       11.55      1.04 o
   1   3   6       33.05       34.24      1.95 o
   2   3   6        0.30        0.31      1.00 o
   3   3   6        0.02       -0.20      1.15 o
   4   3   6        4.98        6.13      1.59 o
  -8   4   6        0.01        0.54      1.20 o
  -7   4   6        0.28       -0.30      0.98 o
  -6   4   6        0.13       -0.81      0.81 o
  -5   4   6        0.10       -0.26      0.76 o
  -4   4   6        0.91        2.05      0.75 o
  -3   4   6       13.02       17.09      1.04 o
  -2   4   6        0.03       -0.41      0.49 o
  -1   4   6       18.17       19.29      1.02 o
   0   4   6        0.41       -0.37      0.61 o
   1   4   6      107.38      114.09      3.03 o
   2   4   6        1.75        1.86      1.13 o
   3   4   6       20.62       29.98      2.76 o
  -8   5   6       19.81       24.27      2.14 o
  -7   5   6        0.85        0.26      0.97 o
  -6   5   6        0.75       -0.49      0.85 o
  -5   5   6        7.80        7.86      1.52 o
  -4   5   6       13.14       12.77      1.17 o
  -3   5   6        3.87        7.43      0.82 o
  -2   5   6        0.21       -0.46      0.51 o
  -1   5   6        2.57        3.29      0.67 o
   0   5   6        0.10       -0.20      0.64 o
   1   5   6       15.78       17.01      1.76 o
   2   5   6        0.48        0.05      1.25 o
   3   5   6        0.25       -0.22      1.32 o
  -8   6   6        2.05        0.51      1.67 o
  -7   6   6        2.03        1.24      1.00 o
  -6   6   6        1.57        2.86      1.03 o
  -5   6   6        2.95        2.39      0.98 o
  -4   6   6        0.54       -0.05      0.72 o
  -3   6   6       52.02       37.87      1.37 o
  -2   6   6      137.23      140.70      4.82 o
  -1   6   6        1.02        0.66      0.67 o
   0   6   6        9.17        8.48      1.14 o
   1   6   6      170.97      141.85     20.28 o
   2   6   6        0.04       -1.06      1.06 o
   3   6   6        9.36        9.81      1.98 o
  -8   7   6        0.19        0.48      1.13 o
  -7   7   6        0.03        0.83      1.02 o
  -6   7   6        0.38       -0.82      0.82 o
  -5   7   6        1.41        1.39      0.88 o
  -4   7   6        8.46       10.76      1.16 o
  -3   7   6       91.49       84.69      2.52 o
  -2   7   6        8.67        9.88      0.94 o
  -1   7   6        0.01       -0.58      0.58 o
   0   7   6        3.36        2.01      0.91 o
   1   7   6       98.83      101.38      3.56 o
   2   7   6        1.93        1.53      1.32 o
   3   7   6        0.50        0.72      1.41 o
  -8   8   6        0.06       -1.04      1.04 o
  -7   8   6        5.74        8.29      1.38 o
  -6   8   6       22.70       19.86      1.63 o
  -5   8   6        2.22        3.40      1.03 o
  -4   8   6        7.54        8.30      1.10 o
  -3   8   6      157.53      135.86      3.80 o
  -2   8   6       37.34       39.16      1.52 o
  -1   8   6        6.08        4.89      0.82 o
   0   8   6       21.37       19.17      1.43 o
   1   8   6       60.39       52.26      3.81 o
   2   8   6       16.82       17.99      2.23 o
   3   8   6        1.43        2.05      1.60 o
  -8   9   6        0.54        1.68      1.19 o
  -7   9   6        1.02        1.19      1.14 o
  -6   9   6        0.05        0.44      0.86 o
  -5   9   6        2.16        3.70      0.97 o
  -4   9   6       22.52       23.09      1.49 o
  -3   9   6       62.49       62.63      2.93 o
  -2   9   6        0.64        0.79      0.68 o
  -1   9   6       10.93        8.95      0.97 o
   0   9   6       18.59       19.50      1.45 o
   1   9   6       17.55       11.82      3.11 o
   2   9   6        0.01       -1.23      2.05 o
   3   9   6        1.27        0.48      1.51 o
  -8  10   6        0.02       -0.12      1.50 o
  -7  10   6        2.04        2.57      1.13 o
  -6  10   6        0.19       -0.02      0.90 o
  -5  10   6        5.26        4.98      1.04 o
  -4  10   6       17.01       22.62      1.83 o
  -3  10   6      104.21      108.49      3.53 o
  -2  10   6       37.39       34.19      1.46 o
  -1  10   6       19.40       20.67      1.42 o
   0  10   6       14.68       13.94      1.73 o
   1  10   6       46.02       38.72      2.47 o
   2  10   6        6.80        7.94      1.78 o
   3  10   6        0.00       -1.00      1.50 o
  -8  11   6        1.39        3.22      1.69 o
  -7  11   6        2.45        2.33      1.19 o
  -6  11   6        1.21        1.31      0.95 o
  -5  11   6        0.25        0.01      0.88 o
  -4  11   6       13.00       16.48      1.22 o
  -3  11   6       41.49       41.54      1.52 o
  -2  11   6       16.52       15.76      1.50 o
  -1  11   6        0.01        0.00      0.75 o
   0  11   6        1.96        1.19      1.12 o
   1  11   6        0.30        2.28      1.46 o
   2  11   6        2.70        0.34      1.44 o
   3  11   6        9.46       11.55      2.17 o
  -7  12   6        0.10        0.71      1.52 o
  -6  12   6        3.25        5.74      1.19 o
  -5  12   6       20.34       24.78      1.64 o
  -4  12   6        1.49        3.38      0.85 o
  -3  12   6        0.18        0.18      0.74 o
  -2  12   6       27.92       32.99      1.76 o
  -1  12   6        1.08        0.77      1.51 o
   0  12   6       15.19       16.58      1.86 o
   1  12   6       30.91       31.90      2.44 o
   2  12   6        0.40       -0.50      1.43 o
   3  12   6        4.91        3.26      1.88 o
  -7  13   6        0.01        1.06      1.44 o
  -6  13   6        4.12        2.93      1.36 o
  -5  13   6        7.60       10.03      1.34 o
  -4  13   6        2.74        3.59      0.91 o
  -3  13   6        0.60       -0.36      0.70 o
  -2  13   6       91.20       82.89      4.62 o
  -1  13   6        1.43        0.55      1.07 o
   0  13   6        7.97        7.39      1.43 o
   1  13   6       18.99       15.90      2.26 o
   2  13   6        9.03        8.87      1.82 o
  -7  14   6        0.07        0.00      1.51 o
  -6  14   6        4.04        1.25      1.77 o
  -5  14   6       13.83       13.09      1.52 o
  -4  14   6       10.51       13.41      1.22 o
  -3  14   6       29.22       25.50      1.82 o
  -2  14   6        0.17        0.32      1.24 o
  -1  14   6        0.05       -0.68      1.03 o
   0  14   6        0.04       -0.89      1.15 o
   1  14   6        6.04        3.36      1.47 o
   2  14   6        1.04        1.58      1.60 o
  -7  15   6        0.20       -0.01      2.61 o
  -6  15   6        0.01       -1.21      1.21 o
  -5  15   6        4.28        2.47      1.66 o
  -4  15   6        9.85        9.36      1.14 o
  -3  15   6        0.29        0.39      0.94 o
  -2  15   6        1.47        1.11      1.79 o
  -1  15   6       26.85       22.44      1.94 o
   0  15   6        0.05       -0.98      1.08 o
   1  15   6        4.38        3.30      1.40 o
   2  15   6        3.22        0.76      3.33 o
  -6  16   6        0.32       -0.20      1.32 o
  -5  16   6        0.76        0.66      1.31 o
  -4  16   6        0.19       -0.87      1.09 o
  -3  16   6        1.65        1.36      1.01 o
  -2  16   6       26.61       23.66      2.07 o
  -1  16   6        0.02        0.15      1.06 o
   0  16   6        1.48       -0.52      1.12 o
   1  16   6        5.66        2.93      1.50 o
   2  16   6        5.20        8.01      1.95 o
  -6  17   6        0.51        0.09      1.44 o
  -5  17   6       43.11       35.01      4.96 o
  -4  17   6        5.83        4.20      1.49 o
  -3  17   6        2.87        3.65      1.08 o
  -2  17   6       10.95        8.41      1.63 o
  -1  17   6        0.35        0.64      1.23 o
   0  17   6        0.04        0.08      1.29 o
   1  17   6        0.16        0.03      1.27 o
  -6  18   6        0.12       -0.75      1.54 o
  -5  18   6       15.67       21.23      3.72 o
  -4  18   6        1.72       -0.40      1.34 o
  -3  18   6        0.08       -0.73      1.07 o
  -2  18   6       12.11       10.80      2.69 o
  -1  18   6        0.02        0.46      1.28 o
   0  18   6        1.71        1.59      1.70 o
   1  18   6        0.49        0.35      2.07 o
  -5  19   6        0.62        2.71      2.36 o
  -4  19   6        0.84       -1.25      1.25 o
  -3  19   6        0.55        2.44      1.28 o
  -2  19   6        0.30        0.75      1.25 o
  -1  19   6        3.72        3.60      1.50 o
   0  19   6        0.44       -1.46      1.48 o
   1  19   6        0.52       -0.15      2.15 o
  -5  20   6        0.69        1.48      2.57 o
  -4  20   6        0.26       -1.43      1.46 o
  -3  20   6        0.07       -0.98      1.14 o
  -2  20   6        1.90        1.65      1.35 o
  -1  20   6        0.01       -0.76      1.26 o
   0  20   6        0.13       -0.88      1.47 o
  -4  21   6        2.75        2.89      1.76 o
  -3  21   6        3.30        2.72      2.06 o
  -2  21   6        1.10        2.58      1.47 o
  -1  21   6        0.77        2.06      1.88 o
   0  21   6        1.33        1.59      1.59 o
  -3  22   6        5.79        5.61      2.53 o
  -2  22   6        2.86        2.69      3.04 o
  -1  22   6        1.27        0.81      1.46 o
  -8   1   7        9.35       12.81      2.13 o
  -7   1   7        0.02       -0.73      1.24 o
  -6   1   7        1.41        1.29      1.28 o
  -5   1   7        0.61        1.32      1.11 o
  -4   1   7        9.73        8.42      0.88 o
  -3   1   7        0.03       -0.46      0.46 o
  -2   1   7        0.13        0.49      1.09 o
  -1   1   7        3.77        2.87      0.65 o
   0   1   7        0.03       -0.82      0.82 o
   1   1   7        5.21        4.42      1.25 o
   2   1   7        1.01       -0.37      0.94 o
  -8   2   7        0.88        1.87      1.59 o
  -7   2   7        0.00        1.50      1.44 o
  -6   2   7        4.00        6.46      1.58 o
  -5   2   7        7.23        7.91      1.48 o
  -4   2   7        0.69        1.06      1.13 o
  -3   2   7       15.70       14.43      0.97 o
  -2   2   7       17.21       16.90      1.08 o
  -1   2   7        0.06        0.09      0.60 o
   0   2   7       19.26       18.21      1.63 o
   1   2   7       15.70       13.71      1.63 o
   2   2   7        0.63        1.22      0.84 o
  -8   3   7        3.53        1.75      1.62 o
  -7   3   7        0.83       -0.12      1.35 o
  -6   3   7        0.42       -1.05      1.15 o
  -5   3   7        4.32        7.13      1.43 o
  -4   3   7       15.38       17.66      1.97 o
  -3   3   7       40.52       40.99      1.59 o
  -2   3   7        2.88        2.41      0.73 o
  -1   3   7        0.14        0.03      0.59 o
   0   3   7       28.19       27.93      1.84 o
   1   3   7       43.77       39.64      5.16 o
   2   3   7       19.46       21.06      1.97 o
  -8   4   7        0.16        0.83      1.42 o
  -7   4   7        2.98        2.24      2.38 o
  -6   4   7       19.98       22.18      2.43 o
  -5   4   7        7.69        8.13      1.59 o
  -4   4   7       50.86       58.35      4.26 o
  -3   4   7        5.05        4.37      0.77 o
  -2   4   7        1.54        1.40      0.63 o
  -1   4   7       13.95       13.11      1.03 o
   0   4   7        1.86        2.33      1.05 o
   1   4   7        5.65        6.99      1.37 o
   2   4   7        2.29        1.10      1.27 o
  -8   5   7        0.05       -0.36      2.76 o
  -7   5   7        0.19        1.64      1.56 o
  -6   5   7        1.16       -0.69      1.24 o
  -5   5   7        3.11        5.75      1.51 o
  -4   5   7       17.09       23.62      2.13 o
  -3   5   7       99.68      100.24      2.20 o
  -2   5   7       19.12       20.30      1.13 o
  -1   5   7        0.13        0.09      0.64 o
   0   5   7       13.53       13.10      1.56 o
   1   5   7       22.42       28.32      2.25 o
   2   5   7        0.76       -0.41      1.49 o
  -8   6   7        0.24       -0.80      1.37 o
  -7   6   7        1.29        0.68      1.44 o
  -6   6   7        1.39        0.77      1.25 o
  -5   6   7        0.95       -0.17      1.27 o
  -4   6   7        3.63        6.28      1.42 o
  -3   6   7       15.69       15.93      1.26 o
  -2   6   7        2.62        2.21      0.81 o
  -1   6   7        0.71       -0.13      0.71 o
   0   6   7       61.66       56.77      2.97 o
   1   6   7       24.69       26.96      2.45 o
   2   6   7        0.02       -1.14      1.38 o
  -8   7   7        0.01       -0.21      2.16 o
  -7   7   7        1.60        2.68      1.47 o
  -6   7   7       13.53       15.15      2.09 o
  -5   7   7        0.07       -0.47      1.22 o
  -4   7   7       40.21       48.88      2.49 o
  -3   7   7       18.69       17.58      1.27 o
  -2   7   7        0.55       -0.07      0.74 o
  -1   7   7        5.05        4.31      1.07 o
   0   7   7       20.73       24.10      2.53 o
   1   7   7        0.91       -0.74      1.35 o
   2   7   7        0.20        0.72      1.44 o
  -8   8   7        1.38       -0.25      1.33 o
  -7   8   7        0.24       -1.36      2.54 o
  -6   8   7        0.00        0.50      1.23 o
  -5   8   7        2.11        3.24      1.37 o
  -4   8   7        1.82        2.10      1.75 o
  -3   8   7       22.10       25.39      1.94 o
  -2   8   7       10.62       12.12      1.42 o
  -1   8   7        5.37        5.30      1.10 o
   0   8   7       56.68       52.33      2.83 o
   1   8   7        0.17        0.22      1.29 o
   2   8   7       13.95       16.51      3.39 o
  -7   9   7        0.70       -0.47      1.93 o
  -6   9   7        2.53        2.72      1.36 o
  -5   9   7        0.06       -0.44      1.18 o
  -4   9   7        5.75        4.03      1.33 o
  -3   9   7       61.09       71.65      3.89 o
  -2   9   7        0.83       -0.53      0.67 o
  -1   9   7        4.84        7.13      1.14 o
   0   9   7       18.64       14.97      2.68 o
   1   9   7        4.42        3.23      1.64 o
   2   9   7       10.60       11.54      2.05 o
  -7  10   7        5.38        5.39      1.57 o
  -6  10   7        6.58        6.63      1.58 o
  -5  10   7        0.33       -0.04      1.24 o
  -4  10   7        1.17        1.17      0.91 o
  -3  10   7        3.70        4.01      0.91 o
  -2  10   7        2.91        2.56      0.84 o
  -1  10   7        2.45        1.49      0.91 o
   0  10   7       37.42       40.42      2.64 o
   1  10   7        8.23        8.79      1.88 o
   2  10   7        0.06       -0.77      1.58 o
  -7  11   7        2.20        1.77      1.45 o
  -6  11   7        1.22        2.30      1.31 o
  -5  11   7        0.20        0.06      1.19 o
  -4  11   7        2.71        2.62      1.55 o
  -3  11   7       10.76       11.63      1.57 o
  -2  11   7        1.72        1.46      0.95 o
  -1  11   7        0.43        0.19      1.15 o
   0  11   7        9.93        9.45      2.60 o
   1  11   7        9.69        8.50      1.93 o
   2  11   7        4.56        7.83      2.61 o
  -7  12   7        3.93        5.31      1.66 o
  -6  12   7        0.58        0.49      2.12 o
  -5  12   7       10.09       11.18      1.79 o
  -4  12   7        1.67        1.20      1.03 o
  -3  12   7       36.77       33.78      2.77 o
  -2  12   7        0.94        0.14      1.10 o
  -1  12   7        0.00       -0.17      1.10 o
   0  12   7       31.30       28.54      2.48 o
   1  12   7        2.61        3.18      1.79 o
  -7  13   7        0.04        1.16      2.41 o
  -6  13   7        6.10        6.15      1.87 o
  -5  13   7       23.43       26.83      2.26 o
  -4  13   7        0.76        1.77      1.02 o
  -3  13   7       12.19       10.83      1.28 o
  -2  13   7        1.45        0.23      0.93 o
  -1  13   7        1.59        2.26      1.31 o
   0  13   7        8.80        8.77      3.20 o
   1  13   7        3.15        0.00      1.91 o
  -6  14   7        0.24        0.66      2.11 o
  -5  14   7       11.22        9.88      1.76 o
  -4  14   7        0.27       -0.37      0.94 o
  -3  14   7        1.05        0.99      1.06 o
  -2  14   7        5.45        2.98      1.33 o
  -1  14   7        0.64       -0.39      1.13 o
   0  14   7        4.82        4.84      1.56 o
   1  14   7        0.95       -0.22      1.47 o
  -6  15   7        6.60        5.09      2.61 o
  -5  15   7        0.75        0.24      1.44 o
  -4  15   7        0.49       -0.96      1.13 o
  -3  15   7       11.48       14.54      2.97 o
  -2  15   7        1.04       -0.20      1.14 o
  -1  15   7        0.46       -1.05      1.23 o
   0  15   7        0.14       -1.13      1.13 o
   1  15   7        0.01        3.06      1.65 o
  -6  16   7        0.01       -0.05      2.07 o
  -5  16   7        0.53        0.97      2.17 o
  -4  16   7        5.42        4.98      1.66 o
  -3  16   7        0.07        0.11      1.17 o
  -2  16   7        1.70        0.55      1.18 o
  -1  16   7        1.50        1.76      1.43 o
   0  16   7        0.17        0.30      1.20 o
  -4  17   7       11.35       13.35      2.75 o
  -3  17   7        0.02        0.23      1.04 o
  -2  17   7        0.42        0.23      1.25 o
  -1  17   7        0.02       -0.74      1.31 o
   0  17   7        0.02       -1.40      1.40 o
  -4  18   7        1.00        4.63      2.13 o
  -3  18   7        4.26        7.26      2.54 o
  -2  18   7        5.08        3.67      1.52 o
  -1  18   7        8.80        9.73      1.81 o
  -4  19   7        0.18       -1.28      1.81 o
  -3  19   7        0.78        1.51      2.41 o
  -2  19   7        4.55        3.04      1.54 o
  -1  19   7        0.75       -0.38      1.34 o
  -3  20   7        1.20        0.43      2.21 o
  -7   0   8        1.32        3.70      2.25 o
  -6   0   8        2.04        0.82      1.86 o
  -5   0   8       11.76       16.69      2.72 o
  -4   0   8       29.61       30.73      3.24 o
  -3   0   8        2.77        1.12      1.52 o
  -2   0   8        2.65        3.59      1.37 o
  -1   0   8       28.14       27.90      1.56 o
   0   0   8        0.34       -1.09      1.24 o
   1   0   8        3.11        3.55      2.37 o
  -7   1   8        0.68        0.88      1.43 o
  -6   1   8        0.04       -0.84      1.61 o
  -5   1   8        0.01        0.53      1.28 o
  -4   1   8        0.55        0.74      1.35 o
  -3   1   8        3.00        3.96      0.79 o
  -2   1   8        0.00       -0.32      0.65 o
  -1   1   8       10.40       11.85      1.17 o
   0   1   8        2.66        2.41      0.99 o
   1   1   8        3.04        4.19      1.13 o
  -7   2   8        0.14       -0.74      1.66 o
  -6   2   8        0.10        1.74      1.39 o
  -5   2   8       12.92       16.72      2.04 o
  -4   2   8        2.29        1.89      1.21 o
  -3   2   8        0.25       -0.13      0.61 o
  -2   2   8        0.56        0.57      0.74 o
  -1   2   8        3.60        3.18      0.91 o
   0   2   8        1.74        0.82      1.24 o
   1   2   8        1.61        1.15      0.87 o
  -7   3   8        1.33        1.59      1.28 o
  -6   3   8        2.50        0.63      1.26 o
  -5   3   8        3.14        3.05      1.53 o
  -4   3   8        5.73        7.45      1.66 o
  -3   3   8        1.51        1.24      0.68 o
  -2   3   8        1.66        1.39      0.76 o
  -1   3   8        1.98        1.70      0.79 o
   0   3   8       10.13       10.05      1.58 o
   1   3   8        0.17       -0.22      1.08 o
  -7   4   8        0.11       -0.60      1.30 o
  -6   4   8        0.01       -0.64      1.20 o
  -5   4   8        4.29        4.90      2.08 o
  -4   4   8        1.99        4.19      1.41 o
  -3   4   8        0.00       -0.13      0.69 o
  -2   4   8        0.11       -0.19      0.68 o
  -1   4   8        0.02       -0.25      0.83 o
   0   4   8        1.39        0.23      1.10 o
   1   4   8        0.60        1.65      1.27 o
  -7   5   8        0.00       -0.16      1.29 o
  -6   5   8        0.58       -0.27      1.13 o
  -5   5   8        2.23        2.64      1.36 o
  -4   5   8       37.68       45.32      2.64 o
  -3   5   8        1.49       -0.42      0.77 o
  -2   5   8        4.31        4.49      0.90 o
  -1   5   8       16.41       17.21      1.47 o
   0   5   8        3.75        2.29      1.62 o
   1   5   8       11.52       12.71      2.21 o
  -7   6   8        2.33        3.91      1.52 o
  -6   6   8        0.03        0.69      1.93 o
  -5   6   8        4.46        2.56      1.75 o
  -4   6   8        9.96       18.29      2.40 o
  -3   6   8        2.82        3.15      0.95 o
  -2   6   8        0.05       -0.55      0.77 o
  -1   6   8        0.07       -0.08      1.03 o
   0   6   8       33.86       32.03      2.65 o
   1   6   8        0.03        1.38      1.94 o
  -7   7   8        1.61        1.68      1.43 o
  -6   7   8        0.45        2.09      1.50 o
  -5   7   8        0.69        1.88      1.48 o
  -4   7   8        3.42        2.45      1.44 o
  -3   7   8        1.55       -0.49      0.81 o
  -2   7   8        1.31        1.36      0.91 o
  -1   7   8        5.91        5.25      1.30 o
   0   7   8        7.59        7.67      1.91 o
   1   7   8        0.20        0.64      1.54 o
  -7   8   8        4.80        3.86      1.59 o
  -6   8   8        0.03        0.53      1.40 o
  -5   8   8        1.94        2.99      1.35 o
  -4   8   8       15.77       16.39      2.68 o
  -3   8   8        0.40       -0.58      0.79 o
  -2   8   8        0.00       -0.09      0.91 o
  -1   8   8        0.40        1.11      1.07 o
   0   8   8        0.07       -0.78      1.46 o
  -7   9   8        0.12        1.10      1.48 o
  -6   9   8        0.08       -0.61      1.37 o
  -5   9   8        0.99        1.03      1.21 o
  -4   9   8       34.98       31.24      2.49 o
  -3   9   8        8.85        7.34      1.07 o
  -2   9   8        2.46        1.71      0.86 o
  -1   9   8       28.30       29.52      2.49 o
   0   9   8       12.96       13.38      2.08 o
  -6  10   8        0.05       -1.33      1.33 o
  -5  10   8        3.49        3.28      1.54 o
  -4  10   8        0.74        1.71      1.44 o
  -3  10   8        0.12       -0.35      0.83 o
  -2  10   8        0.17       -0.36      0.75 o
  -1  10   8        0.35       -1.15      1.15 o
   0  10   8       12.72       12.10      2.42 o
  -6  11   8        0.08        1.16      1.53 o
  -5  11   8        0.91       -0.91      1.35 o
  -4  11   8       15.97       23.20      2.38 o
  -3  11   8        0.06       -0.37      0.95 o
  -2  11   8        1.22       -0.52      1.18 o
  -1  11   8       11.30       13.95      2.13 o
   0  11   8        0.03       -1.13      1.45 o
  -6  12   8        0.76        1.54      1.55 o
  -5  12   8        1.81        3.40      1.59 o
  -4  12   8        1.18        2.32      1.48 o
  -3  12   8        0.62        1.45      0.96 o
  -2  12   8        0.63       -0.04      1.34 o
  -1  12   8        5.38        5.57      1.82 o
   0  12   8        1.83        0.13      1.43 o
  -6  13   8        0.92        1.38      1.55 o
  -5  13   8        0.15        1.03      1.49 o
  -4  13   8        0.49       -0.66      1.29 o
  -3  13   8        1.65        1.80      1.17 o
  -2  13   8        1.70        1.81      1.38 o
  -1  13   8        0.07       -0.65      1.25 o
  -5  14   8        5.58        7.54      1.75 o
  -4  14   8        0.41        3.00      2.31 o
  -3  14   8        1.53        2.12      1.50 o
  -2  14   8        2.29        2.38      2.34 o
  -1  14   8        2.43        4.56      1.77 o
  -5  15   8        0.05       -0.12      2.17 o
  -4  15   8        0.00       -0.72      1.81 o
  -3  15   8        0.01       -0.37      1.33 o
  -2  15   8        0.01       -1.22      1.30 o
  -4  16   8        0.63        1.37      2.20 o
  -3  16   8        1.32       -0.87      2.01 o
  -2  16   8        2.28        1.05      1.41 o
  -6   1   9        3.95        4.74      1.62 o
  -5   1   9        0.16        1.28      1.41 o
  -4   1   9        0.01       -0.96      1.10 o
  -3   1   9        0.27        0.39      0.65 o
  -2   1   9        0.02        0.85      0.65 o
  -1   1   9        0.05       -0.38      0.89 o
  -6   2   9        4.13        2.46      1.48 o
  -5   2   9       18.52       20.59      2.30 o
  -4   2   9        0.89       -0.15      1.35 o
  -3   2   9        0.52        0.18      0.78 o
  -2   2   9        6.13        7.91      1.09 o
  -1   2   9        0.11       -1.13      1.13 o
  -6   3   9        0.64        2.33      1.59 o
  -5   3   9        1.18        1.99      1.39 o
  -4   3   9        0.81        0.67      1.43 o
  -3   3   9        0.92        1.76      0.82 o
  -2   3   9        0.02       -0.78      0.78 o
  -1   3   9        3.46        1.13      1.16 o
  -6   4   9        0.87        0.97      1.40 o
  -5   4   9       14.22       18.22      2.35 o
  -4   4   9        0.37       -1.55      1.68 o
  -3   4   9        0.09        0.72      0.85 o
  -2   4   9       12.24       12.79      1.24 o
  -1   4   9        0.22       -0.19      1.16 o
  -6   5   9        0.00       -0.26      1.47 o
  -5   5   9        5.03        4.94      1.58 o
  -4   5   9        5.60        5.02      1.63 o
  -3   5   9        3.58        4.09      1.08 o
  -2   5   9        0.10       -0.69      0.97 o
  -1   5   9        3.38        2.49      1.66 o
  -6   6   9        0.30        0.92      1.45 o
  -5   6   9        0.40        0.79      1.41 o
  -4   6   9        1.09        0.93      1.33 o
  -3   6   9        0.19       -0.51      0.95 o
  -2   6   9        0.57        1.22      0.93 o
  -1   6   9        0.66        2.52      1.71 o
  -6   7   9        0.57       -0.29      1.42 o
  -5   7   9        2.80        2.59      1.42 o
  -4   7   9        1.39       -1.06      1.51 o
  -3   7   9        1.07        1.62      1.01 o
  -2   7   9        0.25       -0.24      0.95 o
  -5   8   9        1.13        1.72      1.44 o
  -4   8   9        2.02        3.30      1.55 o
  -3   8   9        0.07        0.01      0.90 o
  -2   8   9        1.39        0.62      1.22 o
  -5   9   9        1.31        0.40      1.55 o
  -4   9   9        3.88        5.99      1.87 o
  -3   9   9        0.08       -0.67      0.96 o
  -2   9   9        0.35       -0.19      1.25 o
  -5  10   9        1.04        0.39      1.53 o
  -4  10   9        0.05       -1.03      1.35 o
  -3  10   9        1.47        1.42      1.29 o
  -4  11   9        0.02        1.00      1.40 o
  -3  11   9        0.35       -0.97      1.45 o
 
